# Supplementary material for: Genetic variation associated with cardiovascular risk in autoimmune diseases
Source: PLoS One. 2017 Oct 5;12(10):e0185889. doi: 10.1371/journal.pone.0185889 (PMC5628882; doi:10.1371/journal.pone.0185889)
Supplement: S1 Table — (ODS) [file pone.0185889.s004.ods]

## Sheet: Hoja1
	Table S1. Main epidemiological and clinical features of the autoimmune cohorts included in the present study
	FEATURES	RA	PA	PS	SLE	UC	CD	Autoimmune disease		Abbreviations
	Genetic background	Caucasian European	Caucasian European	Caucasian European	Caucasian European	Caucasian European	Caucasian European	Caucasian European		CD, Crohn's disease.
	Number of individuals (N)	1,146	850	977	700	688	956	5,317		CVD, cardiovascular disease.
	CVD patients (N)	48	16	40	21	9	6	140		AID, autoimmune disease.
	Gender (% females)	601 (52.44)	406 (47.76)	454 (46.47)	558 (79.71)	645 (93.75)	458 (47.91)	3,122 (58.72)		M, mean.
	CVD time1 (m ± sd, years)	12.20 ± 9.62	13.84 ± 11.33	19.30 ± 13.34	11.02 ± 8.99	9.17 ± 6.67	9.67 ± 12.63	13.94 ± 11.35		N, sample size.
	Follow-up time2 (m ± sd, years)	48.57 ± 14.15	44.24 ± 13.73	29.80 ± 17.28	32.42 ± 13.97	36.29 ± 14.11	30.33 ± 11.99	37.44 ± 16.24		NA, missing data given that psoriatic arthritis patients were not characterized for arterial hypertension at the moment of sample collection.
	Age at diagnosis date (m ± sd, years)	61.65 ± 12.24	53.49 ± 13.21	48.93 ± 15.93	45.13 ± 13.77	49.55 ± 14.22	42.21 ± 12.59	50.76 ± 4.90		PA, psoriatic arthritis.
	Dyslipidemia (%)	215 (18.76)	102 (12.00)	177 (18.12)	118 (16.86)	52 (7.56)	32 (3.35)	696 (13.09)		PS, psoriasis.
	Arterial hypertension (%)	323 (28.18)	NA	205 (20.98)	176 (25.14)	56 (8.14)	59 (6.17)	819 (18.33)		RA, rheumatoid arthritis.
	Diabetes mellitus type 2 (%)	98 (8.55)	59 (6.94)	92 (9.42)	21 (3.00)	22 (3.20)	12 (1.26)	304 (5.72)		SD, standard deviation.
	Body mass index (%)	26.32 ± 4.68	27.68 ± 4.97	27.20 ± 4.74	25.25 ± 5.41	25.63 ± 4.24	24.76 ± 4.80	26.17 ± 4.90		SLE, systemic lupus erythematosus.
	Physical inactivity (%)	842 (73.47)	429 (50.47)	723 (74.00)	517 (73.86)	503 (73.11)	601 (62.87)	3,615 (67.99)		UC, ulcerative colitis.
	Smoking (%)	199 (17.36)	160 (18.82)	391 (40.02)	186 (26.57)	117 (17.01)	315 (32.95)	1,368 (25.73)
										1 Elapsed time between AID diagnosis date and the date when the cardiovascular event occurred. This feature is only computed for AID patients with a cardiovascular event.
										2 Elapsed time between AID diagnosis date and the sample collection date. This feature is only computed for AID patients without CVD.
