# Supplementary material for: Genetic variation associated with cardiovascular risk in autoimmune diseases
Source: PLoS One. 2017 Oct 5;12(10):e0185889. doi: 10.1371/journal.pone.0185889 (PMC5628882; doi:10.1371/journal.pone.0185889)
Supplement: S2 Table — (ODS) [file pone.0185889.s005.ods]

## Sheet: Hoja1
	Table S2. Reference publications of GWAS on CVD risk
	PHENOTYPE	POPULATION	CONSORTIUM	STUDY		Abbreviations
	CAD	Caucasian from the UK	WTCCC	Burton P, et al. Nature. (2007)		ASGC, Australian Stroke Genetics Collaborative
	CAD/MI	Caucasian from the UK/German	WTCCC/GerMIFS I	Samani N, et al. New England Journal of Medicine. (2007)		C4D, The Coronary Artery Disease
	CAD	European and south Asian	CARDIoGRAM/C4D	Deloukas P, et al. Nature Genetics. (2013)		CAD, coronary artery disease
	CAD	Caucasian from the UK/German	WTCCC/GerMIFS I	Trégouet D, et al. Nature Genetics. (2009)		CARDIoGRAM, Coronary ARtery DIsease Genome wide Replication and Meta-analysis
	CAD/MI	Caucasian from the UK/German	GerMIFS II	Erdmann J, et al. Nature Genetics. (2009)		FGENTCARD, Single-Nucleotide Polymorphism associated with disease risk
	CAD	Koreans and Japanese	GenRIC/KoGES	Lee J, et al. Journal of Human Genetics. (2013)		GerMIFS, German MI [Myocardial Infarction] Family Study
	CAD-MI	Caucasian from German	GerMIFS III (KORA)	Erdmann J, et al. European Heart Journal. (2013)		ISGC, International Stroke Genetics Consortium
	CAD	Lebanese	FGENTCARD	Hager J, et al. PLoS ONE. (2012)		MI, miocardial infarction
	CAD-MI	Japanese	Genome Medicine Database of Japan	Takeuchi F, et al. European Journal of Human Genetics. (2012)		MIGC, Myocardial Infarction Genetics Consortium
	CAD	Chinese	Chinese Han population	Wang F, et al. Nature Genetics. (2011)		PAD, peripheral artery disease
	CAD	European and south Asian	C4D	Peden J, et al. Nature Genetics. (2011)		PennCath/MedStar, is a University of Pennsylvania/is a Washington Hospital Center based angiographic study
	CAD	Caucasian from German	AtheroGene Registry	Wild P, et al. Circ Cardiovasc Genet. (2011)		UK, United Kingdom
	CAD	Caucasian from the UK	WTCCC	Slavin T, et al. Hum Genet. (2011)		WTCCC, Wellcome Trust Case Control Consortium
	MI	Japanese	BioBank Japan	Hirokawa M, et al. European Journal of Human Genetics. (2015)
	MI	American and European Caucasian	MIGC	Kathiresan S, et al. Nature Genetics. (2009)
	MI	American	PennCath and MedStar	Reilly M, et al. Lancet. (2011)
	MI	Japanese	BioBank Japan	Aoki A, et al. Journal of Human Genetics. (2011)
	PAD	Japanese	BioBank Japan	Matsukura M, et al. PLoS ONE. (2015)
	STROKE	Australian	ASGC	Holliday E, et al. Nature Genetics. (2012)
	STROKE	Caucasian from the UK/German	ISGC/WTCCC2	Bellenguez C, et al. Nature Genetics. (2012)
	STROKE	Caucasian from Iceland	Iceland, British, Sweden and Germany records	Gretarsdottir S, et al. Ann Neurol. (2008)
	STROKE	American and European	Heart and Aging Research in Genomic Epidemiology Consortium	Ikram M, et al. New England Journal of Medicine. (2009)
	STROKE	Chinese	Taiwan Han Chinese Cell and Genome Bank in Taiwan	Lee T, et al. J Am Heart Assoc. (2016)
