# Supplementary material for: Genetic variation associated with cardiovascular risk in autoimmune diseases
Source: PLoS One. 2017 Oct 5;12(10):e0185889. doi: 10.1371/journal.pone.0185889 (PMC5628882; doi:10.1371/journal.pone.0185889)
Supplement: S3 Table — (ODS) [file pone.0185889.s006.ods]

## Sheet: Hoja1
	Table S3. Genetic variants associated with autoimmune disease risk
	Autoimmune disease	SNP	CHR	POSITION	LOCUS	RISK ALLELE	STUDY		Abbreviations
	Rheumatoid arthritis	rs227163	1	7961206	TNFRSF9	C	Okada Y, et al. Nature. (2014)		POSITION, SNP base pair in build GRCh37/hg19.
	Rheumatoid arthritis	rs2476601	1	114377568	PTPN22	A	Okada Y, et al. Nature. (2014)		SNP, Single-Nucleotide Polymorphism associated with disease risk for the indicated autoimmune disease.
	Rheumatoid arthritis	rs624988	1	117263790	CD2	T	Okada Y, et al. Nature. (2014)
	Rheumatoid arthritis	rs4656942	1	160831048	LY9-CD244	G	Okada Y, et al. Nature. (2014)
	Rheumatoid arthritis	rs3806624	3	27764623	EOMES	G	Okada Y, et al. Nature. (2014)
	Rheumatoid arthritis	rs657075	5	131430118	IL3-CSF2	A	Okada Y, et al. Nature. (2014)
	Rheumatoid arthritis	rs998731	8	81095395	TPD52	T	Okada Y, et al. Nature. (2014)
	Rheumatoid arthritis	rs11574914	9	34710338	CCL19-CCL21	A	Okada Y, et al. Nature. (2014)
	Rheumatoid arthritis	rs793108	10	31415106	ZNF438	T	Okada Y, et al. Nature. (2014)
	Rheumatoid arthritis	rs2671692	10	50097819	WDFY4	A	Okada Y, et al. Nature. (2014)
	Rheumatoid arthritis	rs968567	11	61595564	FADS1-FADS2-FADS3	C	Okada Y, et al. Nature. (2014)
	Rheumatoid arthritis	rs4409785	11	95311422	CEP57	C	Okada Y, et al. Nature. (2014)
	Rheumatoid arthritis	rs8026898	15	69991417	LOC145837	A	Okada Y, et al. Nature. (2014)
	Rheumatoid arthritis	rs1893592	21	43855067	UBASH3A	A	Okada Y, et al. Nature. (2014)
	Rheumatoid arthritis	rs187786174	1	2523811	TNFRSF14-MMEL1	G	Okada Y, et al. Nature. (2014)
	Rheumatoid arthritis	rs2301888	1	17672730	PADI4	G	Okada Y, et al. Nature. (2014)
	Rheumatoid arthritis	rs28411352	1	38278579	MTF1-INPP5B	T	Okada Y, et al. Nature. (2014)
	Rheumatoid arthritis	rs12140275	1	38633879	LOC339442	A	Okada Y, et al. Nature. (2014)
	Rheumatoid arthritis	rs2228145	1	154426970	IL6R	A	Okada Y, et al. Nature. (2014)
	Rheumatoid arthritis	rs2317230	1	157674997	FCRL3	T	Okada Y, et al. Nature. (2014)
	Rheumatoid arthritis	rs72717009	1	161405053	FCGR2A	T	Okada Y, et al. Nature. (2014)
	Rheumatoid arthritis	rs2105325	1	173349725	LOC100506023	C	Okada Y, et al. Nature. (2014)
	Rheumatoid arthritis	rs17668708	1	198640488	PTPRC	C	Okada Y, et al. Nature. (2014)
	Rheumatoid arthritis	rs10175798	2	30449594	LBH	A	Okada Y, et al. Nature. (2014)
	Rheumatoid arthritis	rs34695944	2	61124850	REL	C	Okada Y, et al. Nature. (2014)
	Rheumatoid arthritis	rs13385025	2	62461120	B3GNT2	A	Okada Y, et al. Nature. (2014)
	Rheumatoid arthritis	rs1858037	2	65598300	SPRED2	T	Okada Y, et al. Nature. (2014)
	Rheumatoid arthritis	rs9653442	2	100825367	AFF3	C	Okada Y, et al. Nature. (2014)
	Rheumatoid arthritis	rs6732565	2	111607832	ACOXL	A	Okada Y, et al. Nature. (2014)
	Rheumatoid arthritis	rs11889341	2	191943742	STAT4	T	Okada Y, et al. Nature. (2014)
	Rheumatoid arthritis	rs6715284	2	202154397	CFLAR-CASP8	G	Okada Y, et al. Nature. (2014)
	Rheumatoid arthritis	rs1980422	2	204610396	CD28	C	Okada Y, et al. Nature. (2014)
	Rheumatoid arthritis	rs3087243	2	204738919	CTLA4	G	Okada Y, et al. Nature. (2014)
	Rheumatoid arthritis	rs4452313	3	17047032	PLCL2	T	Okada Y, et al. Nature. (2014)
	Rheumatoid arthritis	rs9826828	3	136402060	IL20RB	A	Okada Y, et al. Nature. (2014)
	Rheumatoid arthritis	rs2664035	4	48220839	TEC	A	Okada Y, et al. Nature. (2014)
	Rheumatoid arthritis	rs10028001	4	79502972	ANXA3	T	Okada Y, et al. Nature. (2014)
	Rheumatoid arthritis	rs45475795	4	123399491	IL2-IL21	G	Okada Y, et al. Nature. (2014)
	Rheumatoid arthritis	rs2561477	5	102608924	C5orf30	G	Okada Y, et al. Nature. (2014)
	Rheumatoid arthritis	rs9378815	6	426155	IRF4	C	Okada Y, et al. Nature. (2014)
	Rheumatoid arthritis	rs2234067	6	36355654	ETV7	C	Okada Y, et al. Nature. (2014)
	Rheumatoid arthritis	rs2233424	6	44233921	NFKBIE	T	Okada Y, et al. Nature. (2014)
	Rheumatoid arthritis	rs9372120	6	106667535	ATG5	G	Okada Y, et al. Nature. (2014)
	Rheumatoid arthritis	rs17264332	6	138005515	TNFAIP3	G	Okada Y, et al. Nature. (2014)
	Rheumatoid arthritis	rs7752903	6	138227364	TNFAIP3	G	Okada Y, et al. Nature. (2014)
	Rheumatoid arthritis	rs9373594	6	149834574	PPIL4	T	Okada Y, et al. Nature. (2014)
	Rheumatoid arthritis	rs2451258	6	159506600	TAGAP	T	Okada Y, et al. Nature. (2014)
	Rheumatoid arthritis	rs1571878	6	167540842	CCR6	C	Okada Y, et al. Nature. (2014)
	Rheumatoid arthritis	rs67250450	7	28174986	JAZF1	T	Okada Y, et al. Nature. (2014)
	Rheumatoid arthritis	rs4272	7	92236829	CDK6	G	Okada Y, et al. Nature. (2014)
	Rheumatoid arthritis	rs3778753	7	128580042	IRF5	G	Okada Y, et al. Nature. (2014)
	Rheumatoid arthritis	rs678347	8	102463602	GRHL2	G	Okada Y, et al. Nature. (2014)
	Rheumatoid arthritis	rs2736337	8	11341880	BLK	C	Okada Y, et al. Nature. (2014)
	Rheumatoid arthritis	rs1516971	8	129542100	PVT1	T	Okada Y, et al. Nature. (2014)
	Rheumatoid arthritis	rs10985070	9	123636121	TRAF1-C5	C	Okada Y, et al. Nature. (2014)
	Rheumatoid arthritis	rs706778	10	6098949	IL2RA	T	Okada Y, et al. Nature. (2014)
	Rheumatoid arthritis	rs947474	10	6390450	PRKCQ	A	Okada Y, et al. Nature. (2014)
	Rheumatoid arthritis	rs3824660	10	8104722	GATA3	C	Okada Y, et al. Nature. (2014)
	Rheumatoid arthritis	rs12413578	10	9049253	10p14	C	Okada Y, et al. Nature. (2014)
	Rheumatoid arthritis	rs71508903	10	63779871	ARID5B	T	Okada Y, et al. Nature. (2014)
	Rheumatoid arthritis	rs6479800	10	64036881	RTKN2	C	Okada Y, et al. Nature. (2014)
	Rheumatoid arthritis	rs726288	10	81706973	SFTPD	T	Okada Y, et al. Nature. (2014)
	Rheumatoid arthritis	rs331463	11	36501787	TRAF6-RAG1/2	T	Okada Y, et al. Nature. (2014)
	Rheumatoid arthritis	rs508970	11	60906450	CD5	A	Okada Y, et al. Nature. (2014)
	Rheumatoid arthritis	rs11605042	11	72411664	ARAP1	G	Okada Y, et al. Nature. (2014)
	Rheumatoid arthritis	rs138193887	11	107967350	ATM	A	Okada Y, et al. Nature. (2014)
	Rheumatoid arthritis	rs73013527	11	128496952	ETS1	C	Okada Y, et al. Nature. (2014)
	Rheumatoid arthritis	rs773125	12	56394954	CDK2	A	Okada Y, et al. Nature. (2014)
	Rheumatoid arthritis	rs1633360	12	58108052	CDK4	T	Okada Y, et al. Nature. (2014)
	Rheumatoid arthritis	rs10774624	12	111833788	SH2B3-PTPN11	G	Okada Y, et al. Nature. (2014)
	Rheumatoid arthritis	rs9603616	13	40368069	COG6	C	Okada Y, et al. Nature. (2014)
	Rheumatoid arthritis	rs3783782	14	61940675	PRKCH	A	Okada Y, et al. Nature. (2014)
	Rheumatoid arthritis	rs1950897	14	68760141	RAD51B	T	Okada Y, et al. Nature. (2014)
	Rheumatoid arthritis	rs8032939	15	38834033	RASGRP1	C	Okada Y, et al. Nature. (2014)
	Rheumatoid arthritis	rs4780401	16	11839326	TXNDC11	T	Okada Y, et al. Nature. (2014)
	Rheumatoid arthritis	rs13330176	16	86019087	IRF8	A	Okada Y, et al. Nature. (2014)
	Rheumatoid arthritis	rs72634030	17	5272580	C1QBP	A	Okada Y, et al. Nature. (2014)
	Rheumatoid arthritis	rs1877030	17	37740161	MED1	C	Okada Y, et al. Nature. (2014)
	Rheumatoid arthritis	rs59716545	17	38031857	IKZF3-CSF3	G	Okada Y, et al. Nature. (2014)
	Rheumatoid arthritis	rs8083786	18	12881361	PTPN2	G	Okada Y, et al. Nature. (2014)
	Rheumatoid arthritis	rs2469434	18	67544046	CD226	C	Okada Y, et al. Nature. (2014)
	Rheumatoid arthritis	rs4239702	20	44749251	CD40	C	Okada Y, et al. Nature. (2014)
	Rheumatoid arthritis	rs73194058	21	34764288	IFNGR2	C	Okada Y, et al. Nature. (2014)
	Rheumatoid arthritis	rs147868091	21	35928240	RCAN1	C	Okada Y, et al. Nature. (2014)
	Rheumatoid arthritis	rs8133843	21	36738242	RUNX1-LOC100506403	A	Okada Y, et al. Nature. (2014)
	Rheumatoid arthritis	rs2236668	21	45650009	ICOSLG-AIRE	C	Okada Y, et al. Nature. (2014)
	Rheumatoid arthritis	rs11089637	22	21979096	UBE2L3-YDJC	C	Okada Y, et al. Nature. (2014)
	Rheumatoid arthritis	rs3218251	22	37545505	IL2RB	A	Okada Y, et al. Nature. (2014)
	Rheumatoid arthritis	rs909685	22	39747671	SYNGR1	A	Okada Y, et al. Nature. (2014)
	Rheumatoid arthritis	rs201408742	X	78464616	P2RY10	A	Okada Y, et al. Nature. (2014)
	Rheumatoid arthritis	rs5987194	X	153301467	IRAK1	C	Okada Y, et al. Nature. (2014)
	Rheumatoid arthritis	chr1:161644258	1	161644258	FCGR2B	C	Okada Y, et al. Nature. (2014)
	Rheumatoid arthritis	rs73081554	3	58302935	DNASE1L3-ABHD6-PXK	T	Okada Y, et al. Nature. (2014)
	Rheumatoid arthritis	rs13142500	4	10727357	CLNK	C	Okada Y, et al. Nature. (2014)
	Rheumatoid arthritis	rs11933540	4	26120001	C4orf52	C	Okada Y, et al. Nature. (2014)
	Rheumatoid arthritis	rs7731626	5	55444683	ANKRD55	G	Okada Y, et al. Nature. (2014)
	Rheumatoid arthritis	chr6:14103212	6	14103212	CD83	T	Okada Y, et al. Nature. (2014)
	Rheumatoid arthritis	rs9268839	6	32428772	HLA-DRB1	G	Okada Y, et al. Nature. (2014)
	Rheumatoid arthritis	rs10790268	11	118729391	CXCR5	G	Okada Y, et al. Nature. (2014)
	Rheumatoid arthritis	rs2582532	14	105392837	PLD4-AHNAK2	C	Okada Y, et al. Nature. (2014)
	Rheumatoid arthritis	rs34536443	19	10463118	TYK2	G	Okada Y, et al. Nature. (2014)
	Rheumatoid arthritis	rs147622113	19	10661265	ILF3	C	Okada Y, et al. Nature. (2014)
	Psoriasis	rs4795067	17	26106675	NOS2A	G	Bowes J, et.al. Nature Communications (2015)
	Psoriasis	rs984971	2	163224521	IFIH1	T	Bowes J, et.al. Nature Communications (2015)
	Psoriasis	rs7552167	1	24518643	IL28RA-GRHL3	G	Bowes J, et.al. Nature Communications (2015)
	Psoriasis	rs2298428	22	21982892	LOC150223	T	Bowes J, et.al. Nature Communications (2015)
	Psoriasis	rs6713082	2	62516544	B3GNT2-TMEM17	A	Bowes J, et.al. Nature Communications (2015)
	Psoriasis	rs8016947	14	35832666	PSMA6-LOC122589	G	Bowes J, et.al. Nature Communications (2015)
	Psoriasis	rs610604	6	138199417	TNFAIP3	T	Bowes J, et.al. Nature Communications (2015)
	Psoriasis	rs645078	11	64135298	RPS6KA4	A	Bowes J, et.al. Nature Communications (2015)
	Psoriasis	rs11121129	1	826,8095	ERRFI1-SLC45A1	A	Bowes J, et.al. Nature Communications (2015)
	Psoriasis	rs4936059	11	128502496	ETS1-FLI1	G	Bowes J, et.al. Nature Communications (2015)
	Psoriasis	rs12928822	16	11403893	PRM1-C16orf75	C	Bowes J, et.al. Nature Communications (2015)
	Psoriasis	rs4561177	11	109962432	LOC260340-ZC3H12C	A	Bowes J, et.al. Nature Communications (2015)
	Psoriasis	rs602422	18	51805130	POLI	C	Bowes J, et.al. Nature Communications (2015)
	Psoriasis	rs11652075	17	78178893	CARD14	C	Bowes J, et.al. Nature Communications (2015)
	Psoriasis	rs12236285	9	110855243	LOC392382	A	Bowes J, et.al. Nature Communications (2015)
	Psoriasis	rs33980500	6	111913262	TRAF3IP2	T	Bowes J, et.al. Nature Communications (2015)
	Psoriasis	rs4921482	5	158764478	IL12B-ADRA1B	T	Bowes J, et.al. Nature Communications (2015)
	Psoriasis	rs12044149	1	67600686	IL23R	T	Bowes J, et.al. Nature Communications (2015)
	Psoriasis	rs2020854	12	56743367	STAT2	T	Bowes J, et.al. Nature Communications (2015)
	Psoriasis	rs34725611	19	10477067	TYK2	A	Bowes J, et.al. Nature Communications (2015)
	Psoriasis	rs76956521	5	150464641	TNIP1-ANXA6	C	Bowes J, et.al. Nature Communications (2015)
	Psoriasis	rs7523412	1	25294264	RUNX3-SYF2	A	Bowes J, et.al. Nature Communications (2015)
	Psoriasis	rs848	5	131996500	IL13	C	Bowes J, et.al. Nature Communications (2015)
	Psoriasis	rs6063454	20	48590791	ZNF313-SNAI1	G	Bowes J, et.al. Nature Communications (2015)
	Psoriasis	rs1306395	2	61076272	PAPOLG-REL	T	Bowes J, et.al. Nature Communications (2015)
	Psoriasis	rs1133071	9	32455674	DDX58	C	Bowes J, et.al. Nature Communications (2015)
	Psoriasis	rs892085	19	10818092	ILF3	T	Bowes J, et.al. Nature Communications (2015)
	Psoriasis	rs7761186	6	512951	EXOC2-LOC727827	T	Bowes J, et.al. Nature Communications (2015)
	Psoriasis	rs6693105	1	152590663	LCE3B-LCE3A	C	Bowes J, et.al. Nature Communications (2015)
	Psoriasis	rs7197717	16	31083075	ZNF668	C	Bowes J, et.al. Nature Communications (2015)
	Psoriasis	rs73112675	7	37379030	ELMO1	G	Bowes J, et.al. Nature Communications (2015)
	Psoriasis	rs1972346	10	81067480	ZMIZ1	C	Bowes J, et.al. Nature Communications (2015)
	Psoriasis	rs1973919	6	159440727	RSPH3-TAGAP	C	Bowes J, et.al. Nature Communications (2015)
	Psoriasis	rs4796659	17	40590029	PTRF-ATP6V0A1	G	Bowes J, et.al. Nature Communications (2015)
	Psoriasis	rs62376445	5	96196721	ERAP1-ERAP2	C	Bowes J, et.al. Nature Communications (2015)
	Psoriatic arthritis	rs2477077	1	197671115	DENND1B	T	Bowes J, et.al. Nature Communications (2015)
	Psoriatic arthritis	rs715285	5	131485383	CSF2-P4HA2	G	Bowes J, et.al. Nature Communications (2015)
	Psoriatic arthritis	rs13191343	6	31241109	HLA-C	T	Bowes J, et.al. Nature Communications (2015); Hüffmeier U, et.al. Nature Genetics (2010)
	Psoriatic arthritis	rs12188300	5	rs12188300	IL12B	T	Bowes J, et.al. Nature Communications (2015); Hüffmeier U, et.al. Nature Genetics (2010)
	Systemic lupus erythematosus	rs2476601	1	114377568	PTPN22	A	Bentham J, et.al. Nature Genetics (2015)
	Systemic lupus erythematosus	rs1801274	1	161479745	FCGR2A	C	Bentham J, et.al. Nature Genetics (2015)
	Systemic lupus erythematosus	rs704840	1	173226195	TNFSF4	G	Bentham J, et.al. Nature Genetics (2015)
	Systemic lupus erythematosus	rs3024505	1	206939904	IL10	T	Bentham J, et.al. Nature Genetics (2015)
	Systemic lupus erythematosus	rs9782955	1	236039877	LYST	C	Bentham J, et.al. Nature Genetics (2015)
	Systemic lupus erythematosus	rs2111485	2	163110536	IFIH1	G	Bentham J, et.al. Nature Genetics (2015)
	Systemic lupus erythematosus	rs3768792	2	213871709	IKZF2	C	Bentham J, et.al. Nature Genetics (2015)
	Systemic lupus erythematosus	rs10028805	4	102737250	BANK1	G	Bentham J, et.al. Nature Genetics (2015)
	Systemic lupus erythematosus	rs7726414	5	133431834	TCF7-SKP1	T	Bentham J, et.al. Nature Genetics (2015)
	Systemic lupus erythematosus	rs10036748	5	150458146	TNIP1	T	Bentham J, et.al. Nature Genetics (2015)
	Systemic lupus erythematosus	rs2431697	5	159879978	MIR146A	T	Bentham J, et.al. Nature Genetics (2015)
	Systemic lupus erythematosus	rs9462027	6	34797241	UHRF1BP1	A	Bentham J, et.al. Nature Genetics (2015)
	Systemic lupus erythematosus	rs6568431	6	106588806	PRDM1-ATG5	A	Bentham J, et.al. Nature Genetics (2015)
	Systemic lupus erythematosus	rs4917014	7	50305863	IKZF1	T	Bentham J, et.al. Nature Genetics (2015)
	Systemic lupus erythematosus	rs10488631	7	128594183	IRF5	C	Bentham J, et.al. Nature Genetics (2015)
	Systemic lupus erythematosus	rs2663052	10	50069395	WDFY4	C	Bentham J, et.al. Nature Genetics (2015)
	Systemic lupus erythematosus	rs4948496	10	63805617	ARID5B	C	Bentham J, et.al. Nature Genetics (2015)
	Systemic lupus erythematosus	rs3794060	11	71187679	DHCR7-NADSYN1	C	Bentham J, et.al. Nature Genetics (2015)
	Systemic lupus erythematosus	rs1059312	12	129278864	SLC15A4	C	Bentham J, et.al. Nature Genetics (2015)
	Systemic lupus erythematosus	rs4902562	14	68731458	RAD51B	A	Bentham J, et.al. Nature Genetics (2015)
	Systemic lupus erythematosus	rs2286672	17	4712617	PLD2	T	Bentham J, et.al. Nature Genetics (2015)
	Systemic lupus erythematosus	rs6740462	2	65667272	SPRED2	A	Bentham J, et.al. Nature Genetics (2015)
	Systemic lupus erythematosus	rs11889341	2	191943742	STAT4	T	Bentham J, et.al. Nature Genetics (2015)
	Systemic lupus erythematosus	rs9311676	3	58470351	ABHD6-PXK	C	Bentham J, et.al. Nature Genetics (2015)
	Systemic lupus erythematosus	rs564799	3	159728987	IL12A	C	Bentham J, et.al. Nature Genetics (2015)
	Systemic lupus erythematosus	rs6932056	6	138242437	TNFAIP3	C	Bentham J, et.al. Nature Genetics (2015)
	Systemic lupus erythematosus	rs1270942	6	31918860	MHC class III	C	Bentham J, et.al. Nature Genetics (2015)
	Systemic lupus erythematosus	rs849142	7	28185891	JAZF1	A	Bentham J, et.al. Nature Genetics (2015)
	Systemic lupus erythematosus	rs2736340	8	11343973	BLK	T	Bentham J, et.al. Nature Genetics (2015)
	Systemic lupus erythematosus	rs12802200	11	566936	IRF7	C	Bentham J, et.al. Nature Genetics (2015)
	Systemic lupus erythematosus	rs2732549	11	35088399	CD44	T	Bentham J, et.al. Nature Genetics (2015)
	Systemic lupus erythematosus	rs7941765	11	128499000	ETS1-FLI1	C	Bentham J, et.al. Nature Genetics (2015)
	Systemic lupus erythematosus	rs10774625	12	111910219	SH2B3	A	Bentham J, et.al. Nature Genetics (2015)
	Systemic lupus erythematosus	rs2289583	15	75311036	CSK	A	Bentham J, et.al. Nature Genetics (2015)
	Systemic lupus erythematosus	rs9652601	16	11174365	CIITA-SOCS1	G	Bentham J, et.al. Nature Genetics (2015)
	Systemic lupus erythematosus	rs34572943	16	31272353	ITGAM	A	Bentham J, et.al. Nature Genetics (2015)
	Systemic lupus erythematosus	rs11644034	16	85972612	IRF8	G	Bentham J, et.al. Nature Genetics (2015)
	Systemic lupus erythematosus	rs2941509	17	37921194	IKZF3	A	Bentham J, et.al. Nature Genetics (2015)
	Systemic lupus erythematosus	rs2304256	19	10475652	TYK2	C	Bentham J, et.al. Nature Genetics (2015)
	Systemic lupus erythematosus	rs7444	22	21976934	UBE2L3	C	Bentham J, et.al. Nature Genetics (2015)
	Systemic lupus erythematosus	rs887369	X	30577846	CXorf21	C	Bentham J, et.al. Nature Genetics (2015)
	Systemic lupus erythematosus	rs1734787	X	153325446	IRAK1-MECP2	C	Bentham J, et.al. Nature Genetics (2015)
	Systemic lupus erythematosus	rs17849501	1	183542323	SMG7-NCF2	T	Bentham J, et.al. Nature Genetics (2015)
	Crohn's disease	rs17391694	1	78623626	LOC107984997-RNFTIP2	C	Jostins L, et.al. Nature (2012)
	Crohn's disease	rs9286879	1	172862234	FASLG-TNFSF18	G	Jostins L, et.al. Nature (2012)
	Crohn's disease	rs10865331	2	62551472	RN7SL5IP-LOC105374764	A	Jostins L, et.al. Nature (2012)
	Crohn's disease	rs10065637	5	55438851	IL6ST-IL31RA	C	Jostins L, et.al. Nature (2012)
	Crohn's disease	rs7702331	5	72551134	LOC105379031	A	Jostins L, et.al. Nature (2012)
	Crohn's disease	rs12663356	6	21430728	SOX4	C	Jostins L, et.al. Nature (2012)
	Crohn's disease	rs13204742	6	128245765	THEMIS	T	Jostins L, et.al. Nature (2012)
	Crohn's disease	rs212388	6	159490436	TAGAP	C	Jostins L, et.al. Nature (2012)
	Crohn's disease	rs7015630	8	90875918	RIPK2	T	Jostins L, et.al. Nature (2012)
	Crohn's disease	rs6651252	8	129567181	LINC00824	T	Jostins L, et.al. Nature (2012)
	Crohn's disease	rs3764147	13	44457925	LACC1	G	Jostins L, et.al. Nature (2012)
	Crohn's disease	rs2945412	17	25843643	LGALS9-NOS2	A	Jostins L, et.al. Nature (2012)
	Crohn's disease	rs2024092	19	1124031	GPX4-HMHA1	A	Jostins L, et.al. Nature (2012)
	Crohn's disease	rs4802307	19	46849806	PPP5C	G	Jostins L, et.al. Nature (2012)
	Crohn's disease	rs2284553	21	34776695	IFNGR2-IFNAR1	G	Jostins L, et.al. Nature (2012)
	Crohn's disease	rs6679677	1	114303808	PTPN22	C	Jostins L, et.al. Nature (2012)
	Crohn's disease	rs3897478	1	120451190	ADAM30	T	Jostins L, et.al. Nature (2012)
	Crohn's disease	rs6716753	2	231097129	SP140	C	Jostins L, et.al. Nature (2012)
	Crohn's disease	rs12994997	2	234173503	ATG16L1	A	Jostins L, et.al. Nature (2012)
	Crohn's disease	rs6837335	4	48363983	SLAIN2	G	Jostins L, et.al. Nature (2012)
	Crohn's disease	rs13126505	4	102865304	BANK1	A	Jostins L, et.al. Nature (2012)
	Crohn's disease	rs17695092	5	173337853	CPEB4	T	Jostins L, et.al. Nature (2012)
	Crohn's disease	rs9491697	6	127456122	LOC105377988-RSPO3	G	Jostins L, et.al. Nature (2012)
	Crohn's disease	rs10486483	7	26892440	LOC105375204-SKAP2	A	Jostins L, et.al. Nature (2012)
	Crohn's disease	rs864745	7	28180556	CREB5-JAZF1	T	Jostins L, et.al. Nature (2012)
	Crohn's disease	rs16967103	15	38899190	RASGRP1-SPRED1	C	Jostins L, et.al. Nature (2012)
	Crohn's disease	rs516246	19	49206172	FUT2	T	Jostins L, et.al. Nature (2012)
	Crohn's disease	rs9264942	6	31274380	LOC105375015-LOC105379660-LOC105379667	C	Jostins L, et.al. Nature (2012)
	Crohn's disease	rs1728918	2	27635463	UCN	A	Jostins L, et.al. Nature (2012)
	Crohn's disease	rs2066847	16	50763779	NOD2	T	Jostins L, et.al. Nature (2012)
	Ulcerative colitis	rs6426833	1	20171860	RNF186-LOC105376823	A	Jostins L, et.al. Nature (2012)
	Ulcerative colitis	rs2816958	1	200101920	NR5A2	G	Jostins L, et.al. Nature (2012)
	Ulcerative colitis	rs1016883	2	198881668	RFTN2-PLCL1	G	Jostins L, et.al. Nature (2012)
	Ulcerative colitis	rs9847710	3	53062661	PRKCD-ITIH4	C	Jostins L, et.al. Nature (2012)
	Ulcerative colitis	rs11739663	5	594083	SLC9A3	T	Jostins L, et.al. Nature (2012)
	Ulcerative colitis	rs254560	5	134443606	C5orf66	A	Jostins L, et.al. Nature (2012)
	Ulcerative colitis	rs4380874	7	107480315	DLD	T	Jostins L, et.al. Nature (2012)
	Ulcerative colitis	rs4728142	7	128573967	IRF5	A	Jostins L, et.al. Nature (2012)
	Ulcerative colitis	rs7210086	17	70641698	SLC39A11	A	Jostins L, et.al. Nature (2012)
	Ulcerative colitis	rs1126510	19	47123783	CALM3	G	Jostins L, et.al. Nature (2012)
	Ulcerative colitis	rs10797432	1	2501338	TNFRSF14	C	Jostins L, et.al. Nature (2012)
	Ulcerative colitis	rs17229285	2	199523122	LOC105373831	C	Jostins L, et.al. Nature (2012)
	Ulcerative colitis	rs3774959	4	103511114	NFKB1-MANBA	A	Jostins L, et.al. Nature (2012)
	Ulcerative colitis	rs798502	7	2789880	CARD11-GNA12	A	Jostins L, et.al. Nature (2012)
	Ulcerative colitis	rs4722672	7	27231762	H0XA11-H0XA13	C	Jostins L, et.al. Nature (2012)
	Ulcerative colitis	rs483905	11	96023427	JRKL-MAML2	A	Jostins L, et.al. Nature (2012)
	Ulcerative colitis	rs561722	11	114386830	NXPE1-NXPE4	C	Jostins L, et.al. Nature (2012)
	Ulcerative colitis	rs28374715	15	41563950	CHP1	A	Jostins L, et.al. Nature (2012)
	Ulcerative colitis	rs11150589	16	30482494	ITGAL	T	Jostins L, et.al. Nature (2012)
	Ulcerative colitis	rs1728785	16	68591230	ZFP90	C	Jostins L, et.al. Nature (2012)
	Ulcerative colitis	rs6088765	20	33799280	PROCR	G	Jostins L, et.al. Nature (2012)
	Ulcerative colitis	rs6927022	6	32612397	HLA-DQA1	A	Jostins L, et.al. Nature (2012)
	Ulcerative colitis	rs6017342	20	43065028	ADA-HNF4A	C	Jostins L, et.al. Nature (2012)
	Inflammatory Bowel Disease	rs12568930	1	22702231	LOC101060363-ZBTB40	T	Jostins L, et.al. Nature (2012)
	Inflammatory Bowel Disease	rs11209026	1	67705958	IL23R	G	Jostins L, et.al. Nature (2012)
	Inflammatory Bowel Disease	rs2651244	1	70995562	LOC391048	G	Jostins L, et.al. Nature (2012)
	Inflammatory Bowel Disease	rs4845604	1	151801680	RORC	G	Jostins L, et.al. Nature (2012)
	Inflammatory Bowel Disease	rs1801274	1	161479745	FCGR2A-FCGR2B-FCGR3A	A	Jostins L, et.al. Nature (2012)
	Inflammatory Bowel Disease	rs2488389	1	197631141	C1orf53	A	Jostins L, et.al. Nature (2012)
	Inflammatory Bowel Disease	rs3024505	1	206939904	IL10	A	Jostins L, et.al. Nature (2012)
	Inflammatory Bowel Disease	rs925255	2	28614794	FOSL2-BRE	C	Jostins L, et.al. Nature (2012)
	Inflammatory Bowel Disease	rs10495903	2	43806918	THADA	T	Jostins L, et.al. Nature (2012)
	Inflammatory Bowel Disease	rs917997	2	103070568	IL18RAP-IL1R1	T	Jostins L, et.al. Nature (2012)
	Inflammatory Bowel Disease	rs2111485	2	163110536	IFIH1	A	Jostins L, et.al. Nature (2012)
	Inflammatory Bowel Disease	rs1517352	2	191931464	STAT1-STAT4	C	Jostins L, et.al. Nature (2012)
	Inflammatory Bowel Disease	rs2382817	2	219151218	PNKD-TMBIM1	A	Jostins L, et.al. Nature (2012)
	Inflammatory Bowel Disease	rs4256159	3	18767404	LOC105376976	T	Jostins L, et.al. Nature (2012)
	Inflammatory Bowel Disease	rs3197999	3	49721532	MST1-PFKB4	A	Jostins L, et.al. Nature (2012)
	Inflammatory Bowel Disease	rs2472649	4	74857708	PPBP-CXCL5	G	Jostins L, et.al. Nature (2012)
	Inflammatory Bowel Disease	rs4836519	5	130017287	ARL2BPP4-LOC107986449	T	Jostins L, et.al. Nature (2012)
	Inflammatory Bowel Disease	rs2188962	5	131770805	IBD5	T	Jostins L, et.al. Nature (2012)
	Inflammatory Bowel Disease	rs1847472	6	90973159	BACH2	C	Jostins L, et.al. Nature (2012)
	Inflammatory Bowel Disease	rs12199775	6	143898894	PHACTR2	A	Jostins L, et.al. Nature (2012)
	Inflammatory Bowel Disease	rs1456896	7	50304461	ZPBP-IKZF1	T	Jostins L, et.al. Nature (2012)
	Inflammatory Bowel Disease	rs9297145	7	98759117	SMURF1	C	Jostins L, et.al. Nature (2012)
	Inflammatory Bowel Disease	rs38904	7	116892846	LOC105375466-MTND2P37	T	Jostins L, et.al. Nature (2012)
	Inflammatory Bowel Disease	rs10758669	9	4981602	JAK2	C	Jostins L, et.al. Nature (2012)
	Inflammatory Bowel Disease	rs12722515	10	6081230	IL2RA-IL15RA	C	Jostins L, et.al. Nature (2012)
	Inflammatory Bowel Disease	rs1042058	10	30728101	MAP3K8	C	Jostins L, et.al. Nature (2012)
	Inflammatory Bowel Disease	rs2227564	10	75673101	C10orf55-PLAU	C	Jostins L, et.al. Nature (2012)
	Inflammatory Bowel Disease	rs907611	11	1874072	TNNI2-LSP1	A	Jostins L, et.al. Nature (2012)
	Inflammatory Bowel Disease	rs11230563	11	60776209	CD6	C	Jostins L, et.al. Nature (2012)
	Inflammatory Bowel Disease	rs559928	11	64150370	CCDC88B	C	Jostins L, et.al. Nature (2012)
	Inflammatory Bowel Disease	rs630923	11	118754353	CXCR5	C	Jostins L, et.al. Nature (2012)
	Inflammatory Bowel Disease	rs11612508	12	12657513	LOH12CR1	G	Jostins L, et.al. Nature (2012)
	Inflammatory Bowel Disease	rs11168249	12	48208368	VDR	C	Jostins L, et.al. Nature (2012)
	Inflammatory Bowel Disease	rs7134599	12	68500075	IFNG	A	Jostins L, et.al. Nature (2012)
	Inflammatory Bowel Disease	rs17085007	13	27531267	FGFR1OP2P1-RPS21P8	C	Jostins L, et.al. Nature (2012)
	Inflammatory Bowel Disease	rs941823	13	41013977	LINC00598	C	Jostins L, et.al. Nature (2012)
	Inflammatory Bowel Disease	rs9557195	13	99956622	GPR183-GPR18	T	Jostins L, et.al. Nature (2012)
	Inflammatory Bowel Disease	rs4899554	14	75701221	FOS-MLH3	C	Jostins L, et.al. Nature (2012)
	Inflammatory Bowel Disease	rs7495132	15	91172901	CRTC3	C	Jostins L, et.al. Nature (2012)
	Inflammatory Bowel Disease	rs26528	16	28517709	IL27	C	Jostins L, et.al. Nature (2012)
	Inflammatory Bowel Disease	rs10521318	16	86011337	IRF8	C	Jostins L, et.al. Nature (2012)
	Inflammatory Bowel Disease	rs1893217	18	12809340	PTPN2	G	Jostins L, et.al. Nature (2012)
	Inflammatory Bowel Disease	rs7240004	18	46395022	SMAD7	A	Jostins L, et.al. Nature (2012)
	Inflammatory Bowel Disease	rs727088	18	67530439	CD226	G	Jostins L, et.al. Nature (2012)
	Inflammatory Bowel Disease	rs11672983	19	55383051	RNU6-222P-FCAR	A	Jostins L, et.al. Nature (2012)
	Inflammatory Bowel Disease	rs1569723	20	44742064	CD40	C	Jostins L, et.al. Nature (2012)
	Inflammatory Bowel Disease	rs913678	20	48955424	CEBPB	T	Jostins L, et.al. Nature (2012)
	Inflammatory Bowel Disease	rs259964	20	57824309	ZNF831-CTSZ	A	Jostins L, et.al. Nature (2012)
	Inflammatory Bowel Disease	rs2823286	21	16817938	LOC101927745	G	Jostins L, et.al. Nature (2012)
	Inflammatory Bowel Disease	rs2836878	21	40465534	LOC107985484-RPL23API2	G	Jostins L, et.al. Nature (2012)
	Inflammatory Bowel Disease	rs7282490	21	45615741	ICOSLG	G	Jostins L, et.al. Nature (2012)
	Inflammatory Bowel Disease	rs2413583	22	39659773	TAB1	C	Jostins L, et.al. Nature (2012)
	Inflammatory Bowel Disease	rs12103	1	1247494	TNFRSF18-TNFRSF4	A	Jostins L, et.al. Nature (2012)
	Inflammatory Bowel Disease	rs35675666	1	8021973	TNFRSF9	G	Jostins L, et.al. Nature (2012)
	Inflammatory Bowel Disease	rs670523	1	155878732	RIT1	A	Jostins L, et.al. Nature (2012)
	Inflammatory Bowel Disease	rs4656958	1	160856964	CD48	G	Jostins L, et.al. Nature (2012)
	Inflammatory Bowel Disease	rs7554511	1	200877562	KIF21B	C	Jostins L, et.al. Nature (2012)
	Inflammatory Bowel Disease	rs6545800	2	25118885	ADCY3	T	Jostins L, et.al. Nature (2012)
	Inflammatory Bowel Disease	rs7608910	2	61204856	REL	G	Jostins L, et.al. Nature (2012)
	Inflammatory Bowel Disease	rs6740462	2	65667272	SPRED2	A	Jostins L, et.al. Nature (2012)
	Inflammatory Bowel Disease	rs3749171	2	241569692	GPR35	T	Jostins L, et.al. Nature (2012)
	Inflammatory Bowel Disease	rs7657746	4	123161619	IL2-IL21	A	Jostins L, et.al. Nature (2012)
	Inflammatory Bowel Disease	rs2930047	5	10695526	DAP	C	Jostins L, et.al. Nature (2012)
	Inflammatory Bowel Disease	rs11742570	5	40410584	PTGER4	C	Jostins L, et.al. Nature (2012)
	Inflammatory Bowel Disease	rs1363907	5	96252803	ERAP2-ERAP1	A	Jostins L, et.al. Nature (2012)
	Inflammatory Bowel Disease	rs6863411	5	141513204	SPRY4-NDFIP1	T	Jostins L, et.al. Nature (2012)
	Inflammatory Bowel Disease	rs11741861	5	150277909	IRGM	G	Jostins L, et.al. Nature (2012)
	Inflammatory Bowel Disease	rs12654812	5	176794191	DOK3	A	Jostins L, et.al. Nature (2012)
	Inflammatory Bowel Disease	rs17119	6	14719496	LOC101928354	A	Jostins L, et.al. Nature (2012)
	Inflammatory Bowel Disease	rs9358372	6	20812588	CDKAL1	G	Jostins L, et.al. Nature (2012)
	Inflammatory Bowel Disease	rs6568421	6	106435025	RN7SKP211-PRDM1	G	Jostins L, et.al. Nature (2012)
	Inflammatory Bowel Disease	rs3851228	6	111848191	TRAF3IP2	T	Jostins L, et.al. Nature (2012)
	Inflammatory Bowel Disease	rs6920220	6	138006504	TNFAIP3	A	Jostins L, et.al. Nature (2012)
	Inflammatory Bowel Disease	rs1819333	6	167373547	CCR6-RPS6KA2	T	Jostins L, et.al. Nature (2012)
	Inflammatory Bowel Disease	rs1734907	7	100315517	EPO	A	Jostins L, et.al. Nature (2012)
	Inflammatory Bowel Disease	rs921720	8	126534671	TRIB1	G	Jostins L, et.al. Nature (2012)
	Inflammatory Bowel Disease	rs1991866	8	130624105	CCDC26	G	Jostins L, et.al. Nature (2012)
	Inflammatory Bowel Disease	rs4743820	9	93928416	NFIL3	T	Jostins L, et.al. Nature (2012)
	Inflammatory Bowel Disease	rs4246905	9	117553249	TNFSF15	C	Jostins L, et.al. Nature (2012)
	Inflammatory Bowel Disease	rs10781499	9	139266405	CARD9	A	Jostins L, et.al. Nature (2012)
	Inflammatory Bowel Disease	rs11010067	10	35295431	CREM	G	Jostins L, et.al. Nature (2012)
	Inflammatory Bowel Disease	rs2790216	10	59997926	CISD1-IPMK	G	Jostins L, et.al. Nature (2012)
	Inflammatory Bowel Disease	rs10761659	10	64445564	ZNF365-ALDH7A1P4	G	Jostins L, et.al. Nature (2012)
	Inflammatory Bowel Disease	rs1250546	10	81032532	ZMIZ1	A	Jostins L, et.al. Nature (2012)
	Inflammatory Bowel Disease	rs6586030	10	82254047	TSPAN14-C10orf58	G	Jostins L, et.al. Nature (2012)
	Inflammatory Bowel Disease	rs7911264	10	94436851	EIF2S2P3-HHEX	C	Jostins L, et.al. Nature (2012)
	Inflammatory Bowel Disease	rs4409764	10	101284237	NKX2-NKX3	T	Jostins L, et.al. Nature (2012)
	Inflammatory Bowel Disease	rs10896794	11	58339124	CNTF-LPXN	T	Jostins L, et.al. Nature (2012)
	Inflammatory Bowel Disease	rs4246215	11	61564299	FEN1	T	Jostins L, et.al. Nature (2012)
	Inflammatory Bowel Disease	rs2231884	11	65656564	RELA	T	Jostins L, et.al. Nature (2012)
	Inflammatory Bowel Disease	rs2155219	11	76299194	EMSY-LOC101928813	T	Jostins L, et.al. Nature (2012)
	Inflammatory Bowel Disease	rs6592362	11	87125438	LOC107984361	A	Jostins L, et.al. Nature (2012)
	Inflammatory Bowel Disease	rs11564258	12	40792300	MUC19	A	Jostins L, et.al. Nature (2012)
	Inflammatory Bowel Disease	rs194749	14	69273905	ZFP36L1	C	Jostins L, et.al. Nature (2012)
	Inflammatory Bowel Disease	rs8005161	14	88472595	GPR65-GALC	T	Jostins L, et.al. Nature (2012)
	Inflammatory Bowel Disease	rs17293632	15	67442596	SMAD3	T	Jostins L, et.al. Nature (2012)
	Inflammatory Bowel Disease	rs529866	16	11373320	SOCS1-LITAF	C	Jostins L, et.al. Nature (2012)
	Inflammatory Bowel Disease	rs7404095	16	23864590	PRKCB	C	Jostins L, et.al. Nature (2012)
	Inflammatory Bowel Disease	rs3091316	17	32593974	CCL13-CCL2	G	Jostins L, et.al. Nature (2012)
	Inflammatory Bowel Disease	rs12946510	17	37912377	ORMDL3	T	Jostins L, et.al. Nature (2012)
	Inflammatory Bowel Disease	rs12942547	17	40527544	STAT3	A	Jostins L, et.al. Nature (2012)
	Inflammatory Bowel Disease	rs11879191	19	10512911	TYK2	G	Jostins L, et.al. Nature (2012)
	Inflammatory Bowel Disease	rs6142618	20	30725648	HCK	G	Jostins L, et.al. Nature (2012)
	Inflammatory Bowel Disease	rs4911259	20	31376282	DNMT3B	G	Jostins L, et.al. Nature (2012)
	Inflammatory Bowel Disease	rs6062504	20	62348907	TNFRSF6B	G	Jostins L, et.al. Nature (2012)
	Inflammatory Bowel Disease	rs2266959	22	21922904	UBE2L3	T	Jostins L, et.al. Nature (2012)
	Inflammatory Bowel Disease	rs2412970	22	30486826	LIF-OSM	G	Jostins L, et.al. Nature (2012)
	Inflammatory Bowel Disease	rs6871626	5	158826792	IL12B	A	Jostins L, et.al. Nature (2012)
	Inflammatory Bowel Disease	rs1292053	17	57963537	TUBD1-RPS6KB1	G	Jostins L, et.al. Nature (2012)
	Inflammatory Bowel Disease	rs17694108	19	33731551	CEBPG	A	Jostins L, et.al. Nature (2012)
