# Supplementary material for: Genetic variation associated with cardiovascular risk in autoimmune diseases
Source: PLoS One. 2017 Oct 5;12(10):e0185889. doi: 10.1371/journal.pone.0185889 (PMC5628882; doi:10.1371/journal.pone.0185889)
Supplement: S4 Table — (ODS) [file pone.0185889.s007.ods]

## Sheet: Hoja1
	Table S4. Independent genetic loci nominally associated with CVD risk in multiple autoimmune diseases
	GENETIC LOCUS	PCD	RCD	PUC	RUC	PPA	RPA	PPS	RPS	PRA	RRA	PSLE	RSLE		Abbreviations
	ADAMTS18(rs954044)	6.40E-02	A	3.22E-01	A	1.97E-02	A	3.35E-02	G	1.50E-01	G	4.13E-04	A		P, P-value obatined in the indicated GWAS.
	C20orf26(rs6112828)	1.30E-01	A	1.93E-02	A	5.30E-02	A	8.00E-04	A	1.05E-01	A	9.78E-02	G		R, risk allele.
	MAGI1(rs781300)	5.84E-02	G	1.18E-02	G	5.37E-01	G	1.36E-02	A	5.79E-01	A	4.25E-04	G
	RBM20(rs10749053)	1.09E-02	A	5.96E-01	A	6.51E-02	A	1.94E-01	G	4.01E-05	A	4.22E-01	A
	LRR1(rs7148147)	1.61E-01	A	1.41E-01	G	5.72E-02	G	1.82E-02	A	4.96E-04	A	1.29E-01	A
	C1orf87(rs298160)	1.19E-02	A	1.33E-01	A	1.53E-01	G	9.39E-02	A	1.77E-04	A	3.88E-01	A
	GRID1(rs1876887)	5.09E-01	A	1.01E-02	C	4.45E-03	C	1.73E-01	A	4.99E-03	A	8.06E-02	C
	TMEM132B(rs10847023)	8.86E-03	G	4.61E-01	G	1.17E-02	G	5.04E-01	A	1.17E-02	G	5.99E-03	G
	PRDM7(rs7498985)	6.43E-01	G	1.53E-01	G	8.41E-03	A	5.23E-02	A	3.04E-03	G	1.36E-02	A
	TMEM42(rs3804583)	1.58E-02	C	7.35E-02	A	1.78E-03	C	3.28E-02	C	3.23E-01	C	8.15E-02	A
	FCRL5(rs4661142)	9.92E-01	G	5.33E-02	A	5.06E-04	A	1.27E-01	G	9.60E-03	A	5.81E-02	A
	MBD2(rs1259840)	1.92E-01	G	9.45E-02	G	1.18E-01	G	1.21E-02	G	1.21E-03	A	7.06E-02	G
	FHAD1(rs3765356)	6.21E-01	G	1.87E-01	A	7.62E-04	G	6.71E-02	G	3.32E-01	A	1.24E-03	G
	ANKRD33(rs12368048)	5.29E-02	A	3.18E-01	C	3.36E-01	C	4.04E-03	A	7.96E-03	C	1.53E-02	C
	VRK1(rs17191485)	3.96E-01	G	9.30E-01	G	3.97E-02	A	3.99E-03	G	5.70E-04	A	1.00E-01	G
	ERMARD(rs6904219)	3.52E-01	G	2.55E-01	G	1.04E-04	A	4.48E-02	G	1.31E-02	A	6.05E-01	A
	KCNS3(rs17388142)	7.97E-04	A	8.12E-03	A	1.80E-01	A	4.94E-02	G	3.37E-01	A	2.62E-01	G
	RPL39L(rs6444200)	1.06E-02	A	2.20E-02	A	5.51E-01	A	3.08E-01	C	5.51E-04	A	2.37E-01	C
	PRLHR(rs4751667)	8.32E-01	G	3.79E-01	G	6.77E-01	A	1.32E-03	A	7.97E-05	A	2.32E-01	A
	BAI3(rs6919398)	3.36E-01	A	7.11E-01	A	3.20E-03	A	1.04E-01	A	5.66E-02	A	1.16E-03	A
	DIAPH3(rs9570085)	1.38E-01	A	9.22E-03	A	8.67E-01	G	3.18E-02	G	7.56E-03	G	2.20E-02	A
	EGLN3(rs4982145)	2.72E-03	A	4.12E-01	G	7.04E-04	A	1.91E-01	G	5.30E-01	A	7.77E-02	A
	MDM1(rs11611296)	5.73E-01	A	5.00E-01	A	1.38E-03	A	1.39E-02	A	1.21E-02	A	9.36E-02	A
	KCNJ3(rs1482313)	1.48E-01	A	2.48E-01	G	6.94E-01	G	2.97E-04	G	4.25E-01	A	2.04E-03	G
	ZNF516(rs1981370)	4.16E-03	A	1.32E-02	A	8.14E-02	G	8.47E-02	A	7.16E-01	A	2.42E-02	G
	LAIR2(rs4806767)	1.87E-01	G	6.38E-01	A	4.66E-01	A	1.67E-05	G	6.39E-01	A	1.13E-02	G
	LCORL(rs1518000)	2.18E-01	C	7.65E-02	C	5.22E-03	C	8.35E-02	A	5.66E-01	C	1.77E-03	C
	BPIFB4(rs1547004)	3.64E-01	G	7.12E-01	G	9.90E-04	A	5.02E-02	G	2.71E-01	A	2.20E-03	A
	TENM4(rs1874795)	3.70E-01	G	6.13E-02	G	5.39E-02	G	9.74E-03	A	1.58E-01	A	4.07E-03	G
	LOC100996634(rs884366)	1.64E-03	A	2.00E-01	G	1.14E-01	G	2.02E-02	A	5.17E-02	G	1.98E-01	A
	BOD1L1(rs6830592)	4.72E-01	A	3.51E-01	A	1.57E-03	A	2.15E-02	G	1.03E-02	A	1.36E-01	G
	CDH13(rs10438633)	2.10E-01	A	4.50E-01	G	2.08E-01	A	5.65E-04	A	1.68E-03	A	4.26E-01	G
	CHRM3(rs3011577)	4.85E-01	G	5.41E-01	A	1.06E-01	G	1.17E-02	G	1.56E-02	A	1.63E-03	G
	EPHA6(rs9861668)	7.54E-03	A	9.22E-01	G	5.81E-02	A	6.25E-01	G	4.71E-03	A	6.99E-03	A
	GPR97(rs7186179)	3.70E-01	G	1.48E-03	A	9.47E-02	A	6.97E-01	G	3.25E-02	G	7.67E-03	A
	FAM19A2(rs7959133)	8.80E-02	G	2.22E-01	A	1.45E-03	G	1.57E-03	G	2.67E-01	G	7.92E-01	A
	NUPR1L(rs6948200)	3.12E-01	A	7.31E-01	G	3.20E-01	A	1.33E-04	A	1.42E-03	A	6.90E-01	A
	EZH2(rs7790642)	1.83E-01	G	9.28E-03	A	5.46E-01	A	3.69E-02	A	9.03E-03	A	3.25E-02	G
	SLC39A10(rs17772818)	4.87E-02	G	3.47E-05	G	3.77E-01	A	5.98E-02	G	7.65E-01	G	3.55E-01	A
	MYO16(rs9301375)	7.17E-01	A	3.78E-04	G	2.23E-02	G	3.25E-01	G	9.76E-03	G	5.49E-01	G
	WIBG(rs772700)	4.44E-01	A	3.61E-03	A	3.35E-01	A	5.46E-04	A	4.14E-02	G	9.37E-01	A
	PDCD6IP(rs1562692)	1.77E-01	G	4.29E-02	G	4.69E-01	C	6.88E-05	G	1.99E-01	C	2.43E-01	C
	SPP2(rs2049026)	1.35E-01	G	1.44E-01	G	3.42E-03	A	2.29E-01	G	5.51E-01	G	1.41E-03	A
	CBLN2(rs7242135)	7.73E-01	G	3.25E-03	G	8.95E-01	G	2.61E-02	A	2.32E-03	G	9.12E-02	G
	ESRRG(rs17611421)	1.61E-01	G	3.03E-02	A	6.47E-03	A	8.95E-01	G	6.51E-01	A	6.77E-04	A
	WLS(rs9436367)	4.77E-02	G	1.01E-01	G	3.20E-01	A	1.14E-02	G	3.69E-02	G	2.04E-02	G
	KAZN(rs10754876)	1.08E-01	G	9.95E-02	G	9.20E-03	A	4.08E-01	G	1.05E-03	A	3.31E-01	G
	SPAM1(rs17551316)	3.07E-01	A	4.05E-01	A	5.12E-01	G	3.79E-04	A	1.97E-03	A	2.97E-01	A
	OR4E2(rs2141971)	3.45E-02	G	2.76E-01	A	3.50E-01	G	6.71E-03	G	2.53E-03	A	2.73E-01	A
	CSNK1G3(rs330439)	4.89E-03	C	5.56E-01	C	8.17E-02	A	2.04E-03	A	2.35E-01	A	1.55E-01	A
	MYL12B(rs4798075)	6.54E-01	A	4.88E-01	A	3.22E-01	C	8.03E-06	A	4.31E-01	C	4.60E-02	A
	HS3ST3B1(rs9303115)	1.28E-04	G	1.21E-01	G	2.15E-02	G	2.12E-01	G	8.18E-01	A	2.88E-01	G
	KCP(rs6955705)	7.01E-03	G	9.92E-01	A	3.78E-02	G	3.36E-04	G	5.13E-01	G	3.70E-01	A
	GNG12(rs12145172)	8.85E-03	A	5.71E-03	A	8.44E-01	G	2.64E-02	A	5.53E-02	G	2.80E-01	A
	ACYP2(rs1727506)	7.05E-01	A	2.15E-02	G	8.30E-01	A	1.20E-01	A	5.75E-02	G	2.02E-04	G
	HIST4H4(rs1362599)	5.33E-02	C	1.34E-01	C	3.36E-01	A	1.32E-01	C	2.14E-03	C	2.64E-02	A
	RNMT(rs9955830)	5.83E-04	A	1.15E-02	A	5.22E-01	G	1.11E-01	G	2.45E-01	G	1.91E-01	A
	ZNF331(rs17207187)	1.27E-03	A	8.52E-01	A	1.68E-03	A	3.49E-01	G	3.36E-02	G	8.66E-01	G
	EPHA7(rs600466)	4.87E-01	A	3.11E-02	G	2.09E-01	G	6.08E-01	A	1.01E-04	G	9.47E-02	G
	UNC5C(rs2865414)	6.53E-02	G	1.40E-01	G	1.58E-03	G	2.83E-02	G	6.86E-02	G	6.61E-01	A
	SBSPON(rs1007750)	2.90E-01	C	5.27E-03	C	3.30E-01	A	2.65E-02	C	1.78E-03	A	8.10E-01	A
	CACNA1D(rs3774589)	1.45E-01	A	1.28E-02	C	5.18E-02	C	1.57E-01	C	8.59E-02	A	1.48E-02	C
	CLRN3(rs649611)	2.32E-01	A	4.33E-03	G	6.06E-03	A	6.79E-02	A	1.52E-01	A	3.14E-01	G
	PTPRU(rs1886651)	2.13E-01	G	5.18E-01	G	2.02E-01	G	1.07E-02	G	4.94E-04	G	1.96E-01	A
	MYT1L(rs4853777)	7.50E-01	A	1.44E-03	A	2.75E-01	A	4.19E-02	A	5.96E-03	A	3.15E-01	A
	TRHDE(rs7952815)	8.88E-03	A	1.45E-01	A	5.30E-02	A	2.48E-02	A	5.40E-02	G	2.52E-01	G
	MBD2(rs1553108)	2.90E-02	G	6.48E-01	G	2.73E-02	G	3.43E-03	G	2.01E-01	G	6.65E-02	G
	CCDC112(rs2963738)	5.42E-02	C	1.00E-01	A	4.28E-01	C	1.70E-03	C	7.95E-03	C	7.49E-01	C
	SLC37A1(rs8134356)	3.96E-01	A	2.79E-01	G	1.37E-03	A	3.00E-02	A	3.97E-02	A	1.32E-01	G
	GRIK1(rs2832513)	9.82E-01	G	4.08E-02	A	4.89E-02	A	6.02E-03	A	4.52E-02	A	4.56E-02	A
	DYNLRB2(rs6564754)	5.31E-02	A	1.03E-02	A	4.93E-01	A	2.00E-01	A	2.48E-03	A	1.82E-01	A
	CCDC6(rs3793865)	5.44E-01	G	6.19E-01	A	9.61E-03	G	3.55E-01	A	1.33E-04	G	1.65E-01	A
	PLCB1(rs8123677)	1.34E-03	A	4.10E-02	A	7.00E-02	A	3.76E-01	G	8.97E-01	G	1.94E-02	A
	ZBP1(rs8118279)	1.74E-02	G	2.98E-01	A	4.59E-03	G	7.34E-01	G	1.80E-02	A	8.13E-02	G
	C1orf174(rs4440829)	3.98E-03	A	1.97E-01	A	9.88E-02	G	8.52E-01	G	3.76E-01	A	1.03E-03	A
	MED13L(rs7963008)	4.36E-01	A	3.12E-02	A	2.07E-01	A	2.00E-02	G	4.61E-02	G	1.03E-02	A
	SGMS1(rs2842085)	7.59E-01	A	1.02E-01	A	1.09E-02	A	1.03E-02	G	6.42E-01	A	4.98E-03	A
	ODC1(rs818185)	1.59E-02	A	4.48E-01	G	5.17E-02	A	3.41E-01	A	8.04E-02	G	2.73E-03	A
	OR5H6(rs17195199)	8.24E-01	A	2.20E-01	A	6.47E-01	A	2.15E-05	A	1.69E-02	A	6.77E-01	A
	DAPK1(rs1930057)	1.24E-03	G	4.26E-01	G	1.89E-01	G	7.39E-01	A	4.62E-02	G	8.54E-03	A
	API5(rs16936708)	3.41E-03	G	9.78E-01	A	4.11E-03	G	4.47E-01	G	1.62E-02	G	2.95E-01	A
	SORCS2(rs2008103)	2.38E-01	C	7.09E-03	A	3.44E-03	A	1.61E-02	A	3.21E-01	A	9.70E-01	C
	AFF1(rs236681)	3.23E-01	A	1.07E-01	C	5.72E-01	A	8.37E-04	A	1.86E-03	A	9.67E-01	A
	GBE1(rs11127782)	1.17E-03	G	1.31E-01	G	1.13E-02	G	1.53E-01	A	1.27E-01	A	9.03E-01	A
	WDYHV1(rs3824250)	5.07E-02	A	5.77E-01	G	1.18E-01	G	3.04E-03	G	7.48E-01	A	3.92E-03	A
	ELAC2(rs2106795)	8.16E-02	A	1.30E-02	A	2.81E-01	A	9.65E-03	G	2.80E-02	G	3.85E-01	G
	KLHDC10(rs10277874)	5.94E-02	A	7.65E-01	G	7.76E-03	G	1.56E-02	G	2.08E-02	G	3.03E-01	A
	SUCLG1(rs2364241)	1.46E-01	A	1.70E-01	G	3.87E-02	G	4.53E-02	G	3.31E-01	G	2.44E-03	A
	ZNF696(rs1122242)	8.19E-03	A	2.93E-01	G	5.46E-02	A	2.41E-01	G	3.40E-03	A	3.30E-01	A
	VRK1(rs4905567)	7.67E-01	A	8.11E-01	A	1.49E-01	A	4.03E-05	C	3.11E-02	A	3.14E-01	A
	BAI3(rs551216)	2.00E-01	A	7.46E-02	A	1.57E-02	A	4.30E-01	G	9.15E-03	A	3.95E-02	A
	DPP10(rs6742479)	2.23E-04	C	2.98E-02	C	4.32E-01	C	1.06E-01	A	2.84E-01	C	4.25E-01	C
	MGAT5(rs7607690)	9.91E-01	G	3.31E-02	G	3.12E-01	A	3.12E-03	G	7.11E-02	G	1.67E-02	G
	ABCB11(rs3821120)	4.98E-02	G	7.52E-01	G	1.04E-01	C	2.31E-03	G	8.83E-02	C	5.02E-02	C
	TRPM3(rs1329778)	6.04E-02	G	5.15E-02	G	4.70E-02	A	9.89E-03	A	2.57E-01	G	1.10E-01	G
	SULF2(rs6094895)	4.95E-02	A	3.36E-01	G	5.23E-01	A	3.08E-03	A	4.97E-02	A	3.12E-02	A
	CSNK1G3(rs11746266)	9.08E-01	A	1.70E-02	A	8.91E-03	G	3.71E-02	G	3.21E-01	G	2.56E-02	A
	SLC6A1(rs2675163)	1.81E-01	A	8.05E-02	A	3.79E-02	A	6.01E-01	G	2.31E-03	A	5.73E-02	G
	ISCU(rs2287552)	6.46E-03	A	5.46E-02	A	7.38E-01	G	6.06E-03	A	1.40E-01	G	2.00E-01	A
	SLC2A10(rs3092198)	4.55E-01	A	5.31E-02	A	6.30E-01	C	2.69E-02	C	2.93E-02	A	3.69E-03	C
	MMD(rs4334353)	1.94E-01	A	9.03E-02	G	1.44E-02	G	2.43E-03	A	3.80E-01	G	1.91E-01	A
	FA2H(rs2113274)	3.53E-02	G	3.00E-02	G	1.06E-01	A	1.58E-03	G	3.94E-01	A	6.41E-01	A
	GAN(rs9888791)	9.94E-01	G	6.36E-05	A	2.63E-02	A	4.73E-02	G	6.15E-01	A	9.59E-01	G
	STK32A(rs1019916)	1.42E-01	A	6.45E-01	G	9.80E-01	A	3.43E-02	A	1.33E-04	A	1.14E-01	A
	DCDC2C(rs2034730)	7.47E-01	A	1.84E-01	A	6.38E-01	G	3.19E-04	G	2.76E-01	G	6.07E-03	G
	BAI3(rs10485430)	2.02E-01	A	3.31E-01	A	1.54E-03	A	8.88E-03	A	2.49E-01	A	2.09E-01	A
	ZC3H15(rs6743356)	1.02E-02	A	5.38E-01	A	3.98E-01	G	1.81E-01	G	4.95E-03	G	2.44E-02	A
	GRID1(rs2217224)	3.07E-01	A	8.23E-02	A	7.52E-01	G	2.29E-02	G	2.01E-03	G	5.51E-02	A
	ETV1(rs6461037)	2.18E-03	G	4.86E-02	G	4.87E-01	G	2.54E-02	G	4.20E-02	G	9.11E-01	G
	PTPRD(rs1812782)	2.10E-01	C	1.78E-01	C	1.25E-01	A	2.65E-01	C	4.30E-02	A	9.72E-04	A
	SLCO5A1(rs2933053)	1.19E-01	A	9.33E-03	A	6.78E-04	A	2.01E-01	A	9.78E-01	G	3.49E-01	A
	SGCZ(rs11989070)	3.97E-05	C	3.72E-01	C	2.74E-01	A	8.04E-01	A	3.07E-02	A	5.29E-01	C
	CNOT6(rs6893735)	6.49E-01	A	2.74E-01	G	1.17E-02	G	1.28E-03	A	4.45E-02	A	4.62E-01	G
	GDPD4(rs12793619)	6.32E-03	A	3.09E-01	G	9.26E-02	G	3.33E-02	A	3.42E-02	A	2.71E-01	G
	-(rs6578665)	7.96E-01	A	2.85E-04	A	9.94E-01	G	4.96E-01	G	7.12E-03	A	7.03E-02	A
	LAG3(rs2091781)	4.31E-02	A	7.16E-01	G	3.45E-01	G	4.45E-02	G	2.39E-04	A	5.04E-01	A
	WLS(rs930145)	1.43E-03	G	5.59E-01	A	4.97E-01	A	6.13E-01	G	2.63E-03	G	9.04E-02	G
	ACTR3B(rs1015997)	6.01E-01	G	4.89E-02	A	4.20E-03	A	5.03E-01	G	2.46E-02	A	4.04E-02	G
	SEMA3A(rs1634605)	7.03E-03	A	8.90E-01	A	6.20E-02	C	5.26E-01	C	4.47E-02	C	6.88E-03	C
	CBLN2(rs10083990)	4.30E-01	A	7.56E-02	A	7.50E-01	G	8.81E-02	A	6.10E-03	A	4.81E-03	A
	GRIK1(rs2832478)	2.38E-01	A	3.36E-01	C	5.29E-01	C	4.02E-03	C	3.20E-02	C	1.18E-02	C
	SGCG(rs9580574)	3.37E-03	A	3.66E-01	A	3.79E-01	A	5.23E-01	G	7.66E-02	G	3.45E-03	A
	EFNA5(rs164700)	7.22E-02	A	6.34E-02	A	5.11E-01	C	1.48E-01	A	2.19E-02	C	8.53E-03	A
	PITPNC1(rs4239092)	5.41E-01	G	1.27E-02	G	4.56E-01	A	7.01E-01	A	2.62E-01	G	1.13E-04	G
	USP48(rs12030578)	9.08E-03	A	1.85E-01	A	4.34E-01	G	1.22E-01	G	1.71E-01	G	4.46E-03	A
	IQSEC3(rs7955954)	9.95E-01	G	1.16E-04	G	4.10E-01	G	4.71E-01	G	8.28E-03	G	3.66E-01	G
	FER(rs2963051)	9.55E-02	A	7.80E-01	C	7.24E-02	C	3.38E-03	C	7.68E-02	C	4.88E-02	A
	RBPMS(rs3757914)	3.67E-01	A	3.40E-03	G	2.79E-01	A	1.71E-03	G	3.24E-01	G	3.55E-01	A
	SERPINB8(rs9959555)	6.47E-02	A	9.16E-01	A	2.54E-01	G	1.62E-01	A	2.98E-03	G	9.57E-03	G
	RNF152(rs4941051)	5.84E-01	C	5.22E-01	A	1.40E-01	C	1.49E-03	A	8.55E-01	A	1.29E-03	A
	KIAA0556(rs9923875)	9.91E-01	G	2.98E-02	A	1.43E-01	G	2.87E-01	A	5.91E-02	G	9.76E-04	A
	FN1(rs1250255)	5.97E-03	G	2.72E-01	A	1.40E-02	G	2.58E-02	G	5.57E-01	A	2.19E-01	A
	MYC(rs11773945)	9.69E-01	A	5.74E-01	A	3.83E-01	C	5.23E-04	A	7.85E-03	A	8.22E-02	A
	FAM181B(rs12574059)	2.23E-01	A	1.26E-01	G	6.26E-01	A	2.06E-02	G	8.88E-03	A	2.33E-02	A
	PDZRN4(rs10785280)	8.07E-02	A	7.70E-01	G	7.91E-02	A	7.73E-02	A	4.12E-03	A	4.89E-02	A
	RAB27B(rs4801103)	6.72E-02	A	4.36E-02	A	1.23E-01	G	2.31E-02	A	8.87E-02	A	1.06E-01	A
	STEAP3(rs734846)	1.90E-01	C	5.26E-01	C	4.57E-02	C	4.38E-02	A	7.46E-04	C	5.21E-01	A
	IRX1(rs251830)	5.38E-01	A	8.36E-01	A	1.56E-03	G	8.00E-03	G	5.17E-02	A	2.71E-01	G
	POU1F1(rs9859851)	9.93E-01	G	3.05E-03	A	5.18E-02	A	4.17E-01	G	3.68E-01	G	3.27E-03	A
	SP100(rs2241536)	3.57E-02	G	1.22E-02	G	1.56E-01	A	1.86E-02	A	8.61E-01	A	7.35E-02	G
	HLA-DRA(rs28895078)	2.56E-02	C	1.83E-01	C	1.11E-03	C	4.83E-01	G	3.09E-01	G	1.06E-01	C
	DOK5(rs928165)	3.36E-01	C	9.22E-03	C	1.75E-04	C	3.27E-01	C	8.78E-01	C	5.28E-01	C
	TBC1D32(rs1486212)	3.48E-02	G	1.94E-01	G	2.55E-01	A	2.86E-01	G	1.07E-01	A	1.64E-03	G
	-(rs8018748)	1.00E-02	A	9.95E-01	C	1.37E-03	A	3.92E-01	C	7.00E-01	C	2.38E-02	A
	GRM7(rs466544)	8.08E-01	G	8.40E-02	A	3.04E-02	A	4.85E-02	A	6.35E-02	G	1.41E-02	A
	FAM170A(rs874886)	8.14E-01	A	1.03E-02	G	5.16E-01	G	1.68E-02	G	4.46E-03	G	2.83E-01	A
	FZD1(rs1344708)	2.89E-01	G	5.54E-02	G	3.78E-02	A	4.11E-03	G	4.87E-02	A	7.66E-01	G
	FOXC1(rs2745571)	3.25E-02	A	1.31E-02	A	2.55E-03	A	3.51E-01	A	5.49E-01	A	4.46E-01	A
	CDKAL1(rs12524269)	5.49E-01	A	4.13E-01	G	2.80E-01	G	2.46E-03	G	1.11E-03	G	5.37E-01	G
	PTPRN2(rs7795387)	5.27E-01	A	2.57E-01	A	3.79E-04	G	5.53E-02	G	9.59E-01	A	3.43E-02	G
	ARL6IP6(rs1524048)	2.12E-01	A	6.93E-01	G	3.56E-01	G	1.52E-03	A	1.48E-02	G	7.96E-02	G
	SPATA8(rs8034570)	7.35E-02	C	7.51E-01	A	1.17E-01	C	2.73E-02	A	3.41E-02	C	1.57E-02	A
	ADCY8(rs4513159)	3.73E-03	G	3.25E-01	G	5.81E-01	G	2.08E-02	A	1.07E-01	G	6.05E-02	A
	CDH4(rs6093031)	2.91E-03	A	1.89E-01	A	2.11E-03	A	7.15E-01	G	1.50E-01	A	7.77E-01	A
	ABCB1(rs3789243)	5.59E-03	G	2.47E-03	G	5.87E-02	A	6.88E-01	G	8.42E-01	A	2.08E-01	G
	BCL11B(rs1270142)	2.58E-02	G	4.50E-04	G	5.00E-01	G	1.20E-01	A	1.51E-01	G	9.77E-01	G
	AGTPBP1(rs11140976)	2.35E-03	A	1.54E-01	G	5.54E-01	A	2.34E-02	A	4.63E-01	G	4.76E-02	A
	MECOM(rs4955630)	2.17E-01	A	8.06E-03	G	1.03E-01	G	7.32E-02	G	1.27E-02	A	6.19E-01	A
	DSC3(rs2617921)	2.22E-03	A	4.19E-01	A	4.48E-01	A	5.63E-02	G	3.19E-01	G	1.41E-02	A
	SEMA4B(rs2970354)	3.44E-01	G	4.08E-01	G	2.90E-02	G	1.62E-02	G	1.80E-03	A	8.95E-01	A
	PABPC3(rs2994864)	3.13E-01	G	1.64E-01	G	3.22E-02	A	3.94E-04	A	9.40E-01	G	1.74E-01	G
	GLIS3(rs7049103)	9.31E-01	A	8.06E-04	A	3.24E-01	G	2.47E-01	G	2.75E-03	A	6.47E-01	A
	GRIK1(rs465867)	4.88E-04	G	2.26E-01	G	2.39E-01	G	4.05E-02	C	1.02E-01	C	9.90E-01	G
	INSIG2(rs1808458)	9.94E-01	G	5.53E-02	A	2.80E-01	A	2.91E-03	A	5.30E-01	A	4.56E-03	A
	C2orf61(rs815804)	1.66E-01	A	4.24E-03	A	2.81E-01	A	3.58E-02	A	9.69E-01	A	1.59E-02	A
	ITIH5(rs7097970)	1.49E-01	G	3.84E-01	A	1.80E-02	A	3.36E-02	G	5.18E-01	G	6.08E-03	G
	NMNAT2(rs6702692)	6.01E-03	A	4.26E-03	A	8.90E-01	C	2.92E-02	C	3.42E-01	C	4.84E-01	C
	MAP3K11(rs7116712)	1.47E-01	G	5.74E-01	G	1.28E-02	G	2.72E-01	A	3.12E-03	G	1.22E-01	A
	NAMPT(rs179883)	1.08E-01	G	7.01E-03	A	2.37E-01	A	9.65E-02	A	3.58E-02	A	1.80E-01	A
	CNTN4(rs1387084)	5.04E-01	C	1.83E-03	A	1.70E-02	C	3.47E-01	A	4.22E-01	C	4.89E-02	A
	THSD7B(rs10182108)	3.19E-01	A	1.26E-02	A	3.49E-02	G	5.50E-03	A	5.48E-01	A	2.70E-01	A
	LGALS3BP(rs8074370)	3.24E-01	G	8.29E-01	G	6.31E-01	G	1.80E-04	A	2.32E-01	A	1.63E-02	A
	EOGT(rs6807892)	7.58E-03	G	1.75E-02	G	3.22E-01	G	7.74E-02	G	1.07E-01	A	3.29E-01	A
	OTP(rs4374746)	5.70E-01	C	3.38E-03	A	2.57E-01	A	4.41E-04	A	5.99E-01	C	8.92E-01	A
	ZNF354B(rs4073864)	5.20E-02	A	1.48E-01	A	9.32E-02	G	2.28E-02	A	1.00E-02	G	7.17E-01	A
	POU6F2(rs9986786)	2.10E-02	A	9.94E-01	G	1.29E-03	A	5.41E-01	A	2.90E-02	A	2.85E-01	G
	CHRM3(rs12145112)	8.71E-01	A	3.20E-01	G	1.70E-02	G	1.54E-03	G	6.05E-01	A	2.73E-02	G
	GMDS(rs1138803)	9.16E-02	G	3.93E-01	A	7.21E-01	G	3.69E-01	G	7.26E-04	A	1.74E-02	A
	NMBR(rs6905051)	1.11E-01	A	2.53E-01	A	9.04E-01	A	6.03E-01	G	5.21E-04	A	1.54E-02	A
	IRF2(rs766908)	6.39E-01	A	9.86E-01	A	1.18E-02	G	4.63E-01	G	4.25E-04	G	8.38E-02	A
	DST(rs9464383)	2.62E-02	G	6.07E-02	G	4.29E-01	A	5.28E-04	G	3.74E-01	A	9.09E-01	G
	SPRY1(rs11731103)	4.12E-01	C	1.13E-01	A	8.87E-03	A	2.55E-02	A	5.61E-02	A	2.08E-01	A
	DNPEP(rs3821040)	5.97E-01	G	9.83E-02	G	1.98E-04	G	8.61E-01	G	5.88E-01	G	2.11E-02	G
	CEP68(rs2302647)	4.88E-01	A	1.49E-03	A	1.04E-02	A	6.91E-02	G	9.02E-01	A	2.67E-01	G
	KCNA6(rs7297694)	1.81E-04	G	3.66E-01	G	3.19E-02	G	2.44E-01	A	3.98E-01	A	6.15E-01	G
	RBM43(rs1601360)	7.30E-02	G	3.45E-01	G	1.11E-01	G	2.64E-01	G	5.48E-03	G	3.15E-02	G
	AKAP3(rs1860343)	1.06E-02	G	7.22E-02	G	9.70E-02	G	6.77E-02	A	3.11E-02	G	8.20E-01	G
	ITPR3(rs3818528)	4.30E-02	A	8.53E-01	G	6.81E-01	A	8.56E-02	G	1.20E-03	G	5.00E-02	A
	TRIM29(rs4936507)	1.07E-03	A	2.13E-01	G	3.99E-03	A	8.14E-01	G	9.55E-01	G	1.82E-01	A
	RBFOX1(rs1507038)	3.80E-01	C	8.15E-01	C	2.07E-01	A	3.16E-02	C	1.57E-01	A	4.06E-04	A
	RGS17(rs3778245)	6.04E-04	A	4.27E-02	A	1.73E-01	A	4.88E-01	A	1.51E-01	G	3.94E-01	G
	HECW2(rs10804070)	4.50E-01	G	1.27E-01	A	1.56E-02	A	2.24E-01	G	6.12E-02	A	1.07E-02	G
	TRIML1(rs1879985)	5.00E-01	A	4.92E-01	G	8.66E-03	A	2.69E-01	G	5.70E-04	A	4.00E-01	G
	ADAM30(rs4659246)	4.28E-01	G	4.80E-02	A	8.18E-01	G	9.71E-02	G	4.62E-03	G	1.75E-02	A
	CLMN(rs7161580)	9.07E-02	A	2.89E-01	A	7.42E-01	A	2.69E-02	G	3.11E-02	A	8.09E-03	A
	NFIB(rs10756506)	2.11E-03	G	1.15E-01	A	6.19E-02	A	4.16E-01	A	4.48E-02	A	4.73E-01	A
	GRIN2A(rs12449282)	3.23E-02	A	1.21E-01	C	4.35E-01	A	2.25E-01	C	2.79E-03	A	1.24E-01	C
	CEP68(rs2540953)	8.09E-01	A	6.23E-02	A	1.15E-02	A	2.89E-01	G	2.16E-03	G	3.69E-01	G
	NWD1(rs7247204)	7.93E-02	G	4.88E-01	A	3.58E-01	A	2.52E-03	G	4.92E-02	G	7.72E-02	G
	GJB6(rs9285110)	2.20E-01	G	3.60E-01	A	1.60E-01	G	8.40E-04	G	1.87E-02	G	6.68E-01	A
	SEPT9(rs9898775)	5.35E-01	A	1.97E-01	A	3.37E-03	A	1.64E-01	C	3.58E-03	A	6.37E-01	A
	C15orf38-AP3S2(rs12591948)	5.93E-01	A	1.32E-02	G	6.50E-01	A	2.25E-01	G	2.47E-01	G	4.73E-04	A
	RTP4(rs4686885)	1.20E-02	A	6.85E-01	A	7.51E-01	G	6.24E-03	A	3.23E-01	G	1.08E-02	A
	HDGFL1(rs12529064)	3.15E-03	G	1.32E-01	G	5.34E-01	G	2.18E-03	G	2.84E-01	A	9.94E-01	A
	SIK1(rs12627203)	4.80E-01	G	6.52E-02	A	3.90E-01	A	2.90E-03	A	9.05E-02	G	4.29E-02	G
	TRPV1(rs1873880)	5.03E-01	G	6.38E-01	G	1.42E-04	A	7.35E-01	G	5.16E-03	G	8.09E-01	G
	NPAS3(rs10148313)	1.31E-02	G	4.47E-01	G	6.31E-04	G	6.93E-01	A	4.24E-01	G	1.31E-01	A
	GLIS3(rs10974071)	5.33E-03	A	2.84E-01	G	3.52E-02	A	2.45E-02	A	1.16E-01	A	9.58E-01	A
	MED15(rs16988632)	2.40E-01	G	5.80E-02	A	8.64E-03	A	2.85E-01	G	1.26E-02	G	3.36E-01	A
	PPP2R2C(rs755403)	9.52E-01	A	1.12E-01	A	7.90E-02	A	2.18E-03	A	4.49E-02	A	1.77E-01	G
	SLITRK5(rs9521140)	7.59E-01	A	3.15E-01	G	2.93E-03	G	5.41E-01	G	2.24E-02	G	1.74E-02	A
	NAV3(rs1677880)	2.55E-02	G	2.20E-01	A	2.33E-01	A	1.73E-01	G	4.98E-03	A	1.32E-01	A
	ITPR2(rs16930563)	9.82E-02	A	6.65E-01	A	1.79E-03	A	9.17E-02	G	6.70E-01	G	2.06E-02	A
	FAM60A(rs2374000)	1.74E-01	A	4.95E-01	A	4.82E-02	G	6.35E-02	G	1.18E-01	G	4.75E-03	A
	GAS6(rs6602910)	6.50E-01	A	7.43E-01	G	2.22E-01	A	9.25E-02	A	5.43E-04	A	2.75E-02	G
	C9orf129(rs2927572)	8.06E-01	A	4.00E-01	G	2.13E-02	G	1.15E-02	A	1.89E-01	A	1.00E-02	A
	NKX6-1(rs2178603)	2.42E-03	G	3.94E-01	A	5.03E-01	A	6.83E-01	A	1.54E-02	G	2.99E-02	G
	TGIF1(rs151472)	1.26E-01	G	2.79E-02	A	1.80E-01	G	4.27E-02	A	6.95E-01	G	8.05E-03	A
	IL4R(rs4787956)	8.39E-02	A	1.81E-01	G	1.90E-01	G	1.35E-02	G	9.47E-02	G	4.17E-02	G
	CNKSR3(rs12662987)	5.31E-03	A	4.49E-01	G	6.56E-01	G	1.64E-01	G	3.83E-03	A	1.57E-01	A
	-(rs12318212)	2.10E-01	A	3.71E-01	A	6.80E-01	G	1.66E-02	A	1.57E-03	A	1.14E-01	A
	EMP2(rs2354420)	1.87E-01	A	3.28E-01	A	7.45E-01	G	7.84E-03	G	7.74E-04	G	5.65E-01	A
	TSHZ2(rs1293381)	1.11E-01	G	6.81E-02	G	7.94E-01	A	1.30E-01	A	2.80E-02	A	7.22E-03	A
	KIAA1644(rs6519884)	1.45E-02	G	9.59E-01	G	2.15E-01	A	5.91E-01	A	1.55E-03	G	5.80E-02	A
	NELL1(rs2403686)	3.65E-01	G	7.42E-01	G	1.55E-02	A	2.17E-02	A	8.83E-01	A	1.97E-03	G
	BCL11A(rs4432437)	4.72E-02	A	4.41E-02	A	5.41E-02	G	7.95E-01	A	4.55E-01	G	3.98E-03	A
	CEMIP(rs7174749)	1.15E-01	C	6.28E-01	C	2.30E-01	C	3.56E-04	C	6.72E-01	C	4.11E-02	A
	MBIP(rs2774164)	2.75E-01	G	8.31E-01	A	1.26E-01	A	4.43E-02	G	1.90E-04	A	6.80E-01	G
	COMMD2(rs6796427)	9.80E-01	G	5.47E-01	A	3.59E-01	A	4.62E-03	G	1.37E-01	A	1.36E-03	G
	CSMD1(rs2623702)	8.84E-01	A	1.14E-03	G	6.33E-02	G	2.28E-02	G	8.22E-01	A	1.41E-01	G
	SNRPB2(rs2057030)	2.91E-01	A	2.00E-01	G	7.60E-01	A	3.07E-01	A	2.36E-02	A	5.25E-04	G
	DEFB131(rs6820570)	2.36E-01	A	5.97E-03	G	2.14E-01	A	1.41E-01	A	4.18E-02	G	9.59E-02	G
	ARGLU1(rs9520142)	9.91E-01	A	1.27E-02	C	2.45E-01	A	5.92E-02	C	1.02E-01	C	9.15E-03	C
	TMPRSS15(rs1023128)	2.63E-01	A	1.84E-02	G	7.60E-02	A	3.14E-02	A	1.21E-01	A	1.24E-01	A
	TDRD3(rs1329701)	2.33E-01	G	1.17E-01	G	5.69E-01	A	5.22E-03	A	6.64E-03	A	3.21E-01	A
	FAM163A(rs3845383)	2.83E-01	G	8.31E-02	A	7.24E-03	A	2.02E-01	A	7.28E-01	A	6.93E-03	A
	CWC27(rs725128)	5.69E-01	A	8.00E-01	C	2.04E-03	A	3.53E-01	A	2.27E-02	C	2.37E-02	C
	ESRRG(rs2818964)	3.30E-02	G	3.63E-01	G	6.11E-01	G	2.08E-01	G	2.60E-01	G	4.45E-04	A
	CNTN4(rs9873966)	1.19E-01	G	7.40E-01	A	5.49E-03	G	2.30E-01	A	9.87E-01	A	1.63E-03	G
	ETAA1(rs1921294)	5.14E-01	C	3.80E-02	C	5.48E-01	C	8.09E-01	C	2.34E-04	C	8.90E-02	C
	ZNF827(rs2048161)	9.25E-01	G	2.52E-01	A	1.54E-01	G	4.20E-02	A	1.22E-03	A	9.92E-02	G
	C9orf72(rs480866)	1.01E-01	G	1.93E-02	A	3.84E-01	G	1.58E-02	A	6.32E-01	G	2.46E-02	A
	DNHD1(rs7103810)	9.91E-01	G	3.90E-01	G	2.69E-01	G	5.98E-02	A	1.11E-02	A	2.65E-03	A
	-(rs317191)	1.38E-01	A	2.84E-02	A	1.78E-04	A	9.93E-01	A	9.21E-01	A	2.87E-01	A
	GSDMC(rs1108353)	1.42E-01	A	1.88E-02	A	6.10E-03	A	4.76E-01	A	5.41E-01	G	4.39E-02	A
	ADAMTS3(rs17725271)	6.26E-02	A	3.80E-02	G	2.83E-02	A	2.66E-01	A	1.46E-02	A	7.13E-01	G
	NRG1(rs10503907)	4.42E-01	A	6.93E-01	G	3.59E-02	A	1.98E-02	A	1.37E-01	G	6.31E-03	G
	ACTR3B(rs6464327)	8.70E-03	A	8.64E-03	A	1.58E-01	C	4.55E-01	C	1.24E-01	C	2.80E-01	C
	NFIB(rs10810127)	1.81E-01	G	1.40E-01	G	2.68E-01	G	7.67E-01	G	2.89E-02	G	1.26E-03	G
	BMP2(rs4815922)	4.99E-01	G	6.82E-01	A	9.45E-01	G	6.92E-01	A	4.23E-02	G	2.02E-05	G
	ARRDC3(rs10473954)	8.88E-02	A	4.84E-01	A	1.25E-02	C	4.13E-03	C	3.54E-01	C	2.43E-01	A
	SLIT2(rs11942897)	2.73E-02	G	5.16E-03	G	2.74E-01	A	1.88E-01	G	3.04E-01	A	8.72E-02	G
	AUTS2(rs2869905)	9.02E-02	A	6.71E-02	G	1.38E-02	A	2.33E-01	A	4.47E-02	G	2.20E-01	A
	MBL2(rs1903917)	5.24E-02	C	7.57E-02	A	2.39E-02	C	2.01E-02	C	2.59E-01	C	3.91E-01	C
	MTHFD1L(rs17080757)	5.53E-01	C	2.01E-02	A	6.43E-01	C	2.28E-02	A	1.02E-01	C	1.18E-02	C
	HSPA12A(rs758367)	2.35E-01	G	3.09E-02	G	3.08E-01	A	1.13E-01	G	6.55E-02	G	1.17E-02	G
	TENM3(rs4502720)	5.46E-01	A	7.17E-02	A	5.36E-01	G	1.99E-03	A	2.73E-02	G	1.72E-01	A
	MSTN(rs6434379)	8.65E-02	A	9.91E-01	G	4.00E-01	G	5.87E-04	A	1.94E-02	G	5.04E-01	A
	PRICKLE2(rs152294)	8.03E-02	C	2.10E-01	A	1.17E-02	C	1.03E-02	A	9.50E-01	A	1.05E-01	C
	TDRD3(rs1014936)	1.40E-01	A	7.67E-01	C	1.10E-02	C	5.03E-02	C	1.58E-02	C	2.16E-01	C
	PDZD2(rs10054504)	7.20E-03	A	8.69E-02	A	1.16E-03	A	5.73E-01	G	9.20E-01	G	5.37E-01	G
	EML6(rs6749322)	5.87E-03	A	2.26E-01	A	5.94E-02	A	4.36E-01	A	2.99E-02	G	2.02E-01	G
	ACOXL(rs7576069)	3.15E-03	C	2.27E-01	C	1.45E-01	A	9.39E-01	C	6.13E-02	C	3.49E-02	C
	DOCK1(rs1573822)	8.87E-01	G	4.35E-04	A	1.45E-02	A	5.21E-01	A	2.40E-01	G	2.99E-01	G
	MTO1(rs4708055)	9.41E-01	A	7.02E-01	A	3.29E-02	A	7.04E-02	A	7.37E-01	A	1.86E-04	C
	CDH13(rs8062734)	6.05E-01	A	4.44E-01	A	2.63E-03	G	2.36E-01	G	8.48E-03	G	1.49E-01	A
	CAPS2(rs11180439)	8.85E-01	G	4.00E-02	A	1.29E-01	A	2.14E-01	G	8.66E-02	A	2.51E-03	A
	DPP6(rs10263056)	3.49E-01	A	6.06E-01	A	1.39E-01	A	2.23E-02	G	2.42E-03	A	1.35E-01	A
	SMPDL3A(rs7451699)	1.03E-01	C	1.30E-01	C	2.06E-02	C	7.90E-01	C	1.25E-03	C	7.95E-01	C
	LIMCH1(rs7687798)	1.20E-01	G	3.79E-04	A	2.60E-01	G	4.54E-02	G	9.83E-01	G	4.09E-01	A
	GRIN3A(rs1932169)	1.84E-04	A	8.13E-03	A	2.66E-01	C	6.87E-01	A	1.00E+00	C	7.91E-01	C
	NDUFA8(rs9775695)	4.16E-01	A	9.17E-01	G	5.28E-02	A	2.11E-02	A	2.22E-02	G	2.33E-02	A
	SLC5A7(rs1385956)	1.49E-01	C	2.72E-02	C	8.99E-01	A	2.90E-03	C	1.41E-01	A	1.48E-01	A
	BRINP1(rs9299260)	2.96E-02	G	6.39E-02	G	5.28E-01	A	2.99E-01	A	6.50E-03	A	1.14E-01	A
	IFLTD1(rs7306993)	1.36E-01	A	2.14E-01	A	1.82E-03	A	3.46E-01	A	1.96E-02	A	6.26E-01	A
	FRMD6(rs12885443)	8.20E-01	C	7.03E-01	A	6.89E-03	C	3.51E-03	A	6.23E-02	C	2.60E-01	C
	GFPT2(rs10039851)	1.25E-02	G	3.83E-02	G	1.58E-01	A	6.54E-01	G	7.18E-02	G	6.40E-02	G
	FAM49A(rs10176532)	9.89E-01	A	1.80E-01	G	8.96E-03	G	1.36E-01	A	7.27E-03	G	1.47E-01	G
	SLC9A9(rs920572)	8.50E-01	G	2.15E-01	G	3.61E-04	A	4.04E-01	G	3.33E-01	A	2.60E-02	A
	CAMTA1(rs10864271)	3.39E-02	A	2.26E-02	G	4.18E-01	G	4.06E-01	A	2.14E-03	G	8.29E-01	G
	MMRN2(rs7082258)	9.93E-01	A	4.50E-01	A	9.85E-03	G	5.90E-02	G	5.76E-03	G	1.55E-01	A
	NPY2R(rs7656217)	9.80E-01	A	7.60E-03	A	2.34E-02	G	7.37E-01	G	5.64E-03	A	3.19E-01	G
	SERPINI1(rs2055027)	7.03E-03	G	1.91E-01	A	2.30E-02	G	2.30E-02	G	3.62E-01	G	9.02E-01	A
	CTNNA3(rs7095347)	5.20E-01	G	1.14E-02	A	1.15E-02	G	2.59E-01	A	9.67E-01	A	1.37E-02	G
	OXSM(rs7644516)	4.51E-01	G	2.74E-01	A	2.91E-01	G	3.65E-02	A	6.66E-03	G	2.69E-02	G
	POM121L12(rs10441455)	1.24E-02	A	9.60E-04	A	4.03E-01	G	9.55E-01	G	3.82E-01	A	1.35E-01	G
	FBXW9(rs722571)	3.30E-01	A	1.72E-02	A	1.10E-02	G	4.78E-01	A	7.85E-02	A	1.01E-01	A
	PDE8B(rs4703730)	1.18E-01	G	1.09E-02	G	8.09E-01	G	2.39E-01	A	2.31E-03	A	4.16E-01	G
	EPHB1(rs187587)	4.66E-02	G	2.00E-01	G	1.58E-01	G	2.60E-04	A	6.45E-01	G	9.72E-01	G
	BTN1A1(rs3736781)	2.68E-01	A	3.16E-01	A	6.71E-02	G	1.27E-01	G	3.22E-02	A	1.04E-02	G
	CACNA2D1(rs731160)	4.51E-02	A	1.27E-02	A	6.47E-02	A	6.53E-02	A	2.42E-01	A	4.12E-01	A
	NPBWR1(rs2555186)	2.18E-02	A	1.59E-01	G	2.37E-02	A	2.74E-01	G	1.13E-01	A	9.55E-02	G
	PKHD1L1(rs1783159)	3.19E-01	G	5.49E-02	G	1.33E-01	G	1.77E-01	A	3.32E-02	G	1.78E-02	A
	SPHKAP(rs1528213)	3.40E-02	A	8.58E-03	A	1.65E-01	G	1.29E-01	A	3.75E-01	A	1.06E-01	A
	NPAS3(rs8006395)	4.42E-02	G	2.00E-03	G	8.76E-01	A	3.79E-01	A	9.12E-01	G	9.33E-03	G
	BICD1(rs1716945)	5.72E-01	G	9.63E-02	G	3.73E-02	A	2.08E-02	A	3.41E-02	G	1.72E-01	A
	KIAA1644(rs12159191)	2.03E-02	G	5.32E-01	A	7.25E-01	A	4.34E-01	G	1.11E-04	G	6.69E-01	A
	THSD7B(rs778193)	3.02E-02	G	2.20E-02	G	9.31E-01	A	3.29E-02	G	7.06E-01	G	1.76E-02	G
	RALBP1(rs329027)	2.78E-02	A	1.22E-02	A	6.01E-02	A	1.97E-02	A	8.70E-01	G	7.31E-01	A
	SGCG(rs1170698)	4.37E-01	G	2.14E-01	A	9.77E-02	G	5.46E-03	G	7.68E-01	G	6.67E-03	G
	ROBO2(rs10514734)	8.79E-01	G	6.51E-01	G	7.60E-01	G	2.14E-01	G	2.62E-03	A	1.05E-03	A
	SORL1(rs689021)	9.77E-02	A	5.39E-01	G	1.17E-01	G	1.90E-02	G	1.11E-02	G	1.96E-01	A
	BOD1L1(rs3846413)	8.43E-01	A	7.25E-01	G	1.39E-03	A	9.77E-02	G	4.04E-03	A	7.64E-01	A
	ALK(rs6723311)	4.99E-01	A	5.12E-02	G	2.83E-02	A	1.17E-01	A	3.26E-03	A	9.36E-01	A
	DYNC1I1(rs13241648)	3.50E-03	G	1.64E-01	G	3.88E-01	A	2.61E-01	A	1.63E-01	A	2.74E-02	G
	GADL1(rs795444)	3.81E-01	A	2.98E-02	G	3.68E-01	G	2.05E-02	G	7.30E-02	A	4.17E-02	G
	MVK(rs10850503)	3.57E-01	G	1.35E-01	A	1.93E-02	A	1.10E-01	G	3.74E-02	A	6.91E-02	A
	KCNIP4(rs13107803)	1.41E-01	A	3.40E-02	A	2.47E-01	A	2.52E-01	A	1.43E-02	G	6.20E-02	G
	FSTL4(rs25736)	4.36E-02	G	6.39E-02	A	1.20E-01	G	2.98E-02	A	9.37E-02	A	2.84E-01	G
	BZW2(rs696282)	9.92E-02	A	4.97E-03	G	9.85E-01	A	2.02E-02	A	7.37E-02	G	3.67E-01	A
	FSCB(rs7152680)	1.16E-01	G	5.20E-03	G	3.78E-02	G	2.03E-01	A	4.54E-01	A	1.26E-01	A
	CSMD1(rs2623683)	1.95E-01	A	1.63E-01	A	1.35E-01	G	4.22E-02	G	1.54E-02	A	9.64E-02	A
	TPBG(rs6939852)	3.22E-01	A	3.56E-01	A	7.09E-01	A	1.30E-04	G	4.28E-02	G	5.91E-01	G
	WSCD1(rs9902061)	2.49E-02	A	7.97E-01	G	3.65E-01	A	2.82E-02	A	3.71E-03	A	3.53E-01	G
	SSPN(rs875295)	1.50E-01	A	3.96E-01	C	9.73E-02	A	3.91E-01	C	2.92E-02	C	4.09E-03	C
	CLRN3(rs11817167)	3.47E-01	G	1.51E-03	A	2.37E-01	G	1.03E-02	G	3.81E-01	G	5.60E-01	A
	SSTR5(rs213662)	1.63E-03	A	4.94E-01	A	1.31E-02	G	1.04E-01	G	2.65E-01	A	9.47E-01	G
	GHITM(rs7077857)	9.65E-01	A	4.53E-01	A	2.16E-04	C	2.57E-01	C	3.81E-02	A	2.98E-01	A
	DKK3(rs988667)	7.97E-01	A	2.19E-03	G	4.88E-01	A	1.31E-01	G	4.73E-03	G	5.25E-01	A
	ALPK1(rs11723765)	1.70E-02	A	5.62E-02	G	2.28E-01	A	9.19E-03	A	1.74E-01	A	7.97E-01	G
	EHF(rs286911)	3.38E-01	A	9.32E-02	A	8.08E-01	G	1.95E-01	G	8.72E-03	A	6.54E-03	A
	PRDM8(rs2867693)	2.01E-01	A	8.91E-01	A	4.97E-03	G	2.56E-02	G	3.84E-02	A	3.28E-01	A
	SLIT3(rs17070509)	5.45E-03	A	6.52E-01	A	4.23E-01	G	7.20E-01	A	3.57E-01	G	7.48E-04	A
	GABRR1(rs13215160)	1.10E-02	A	1.61E-01	A	1.06E-02	A	1.31E-01	G	1.47E-01	G	8.11E-01	G
	GLI2(rs12996197)	3.57E-02	G	4.79E-01	A	1.03E-01	G	6.84E-01	A	1.37E-02	A	1.79E-02	A
	RRAGC(rs2184611)	6.65E-01	G	2.08E-01	A	2.46E-01	G	8.70E-03	A	2.56E-01	G	3.86E-03	A
	FAM160B1(rs11196963)	3.58E-02	G	2.05E-01	G	2.33E-02	A	2.20E-01	A	7.60E-02	G	1.03E-01	A
	UBE3A(rs11855196)	2.14E-02	A	4.16E-02	A	6.05E-03	A	9.19E-01	G	2.49E-01	G	2.40E-01	G
	SGSM1(rs11704456)	8.95E-01	G	3.93E-01	G	6.82E-02	A	2.17E-02	G	1.22E-01	A	4.68E-03	A
	EYS(rs636434)	9.38E-03	A	1.42E-01	G	2.52E-02	G	1.63E-01	A	6.37E-01	G	8.54E-02	G
	ATF7IP(rs9668725)	4.49E-01	A	2.34E-02	A	6.85E-01	G	7.11E-03	A	5.53E-01	G	1.06E-02	G
	PFKFB3(rs4750200)	9.88E-01	G	3.62E-01	A	1.12E-01	G	1.81E-02	A	1.37E-03	A	3.03E-01	A
	C14orf159(rs10139335)	4.03E-02	A	9.97E-01	A	3.03E-04	A	4.58E-02	G	6.63E-01	G	8.24E-01	G
	NPTX2(rs962223)	3.06E-01	A	1.19E-01	A	1.52E-01	A	6.06E-03	A	6.23E-01	G	1.46E-02	G
	LAMA4(rs883893)	7.11E-01	G	4.07E-01	G	2.04E-01	G	3.23E-02	G	4.99E-04	A	3.23E-01	A
	BOD1(rs11740647)	1.94E-01	A	2.53E-02	G	9.58E-01	A	1.38E-01	G	4.16E-02	A	1.15E-02	G
	SLCO2A1(rs6414331)	6.59E-01	A	2.86E-01	A	6.25E-04	A	3.42E-02	A	1.17E-01	A	6.59E-01	A
	TBX3(rs35372)	9.99E-01	A	8.17E-01	A	6.94E-01	G	1.63E-04	A	4.61E-03	G	7.32E-01	A
	GC(rs1565572)	7.82E-01	A	2.50E-01	A	1.78E-04	C	2.96E-01	A	9.13E-01	C	3.32E-02	C
	C9orf84(rs10981066)	3.50E-02	G	7.75E-02	G	6.50E-01	G	3.92E-02	G	1.12E-01	G	4.08E-02	A
	KIF2A(rs10939931)	6.71E-01	G	7.09E-01	G	3.26E-02	G	1.54E-02	G	1.78E-03	A	7.45E-01	G
	COL1A1(rs1000068)	1.52E-01	A	3.59E-02	G	1.21E-02	A	9.07E-02	A	3.85E-01	G	1.38E-01	A
	ZNF385B(rs1400819)	1.02E-01	A	1.46E-02	A	1.10E-01	A	7.70E-01	A	5.23E-01	C	4.87E-03	A
	FRG1(rs1915856)	3.94E-01	G	6.43E-02	G	2.51E-01	G	4.09E-03	A	9.86E-01	A	1.27E-02	G
	RGS7(rs12128314)	9.93E-01	G	1.00E-02	A	1.08E-03	A	1.77E-01	A	3.69E-01	A	4.63E-01	G
	OTUD1(rs7900252)	6.97E-01	G	9.88E-03	G	2.72E-01	G	4.41E-01	A	1.36E-01	G	2.90E-03	G
	OR4E2(rs2049787)	2.53E-01	G	4.16E-01	A	2.70E-01	G	1.53E-02	G	1.01E-03	A	7.51E-01	G
	RXRA(rs12339187)	2.23E-02	G	5.59E-02	G	1.91E-03	G	4.29E-01	G	5.32E-01	G	6.05E-01	G
	CRYBA4(rs13056281)	5.95E-01	G	3.36E-02	G	4.12E-03	G	7.76E-02	A	1.65E-01	A	3.13E-01	G
	UTRN(rs559299)	1.75E-01	G	4.68E-02	G	7.88E-01	A	6.15E-01	G	1.47E-03	A	5.68E-02	G
	C5orf66(rs254575)	1.35E-01	G	3.07E-02	G	2.50E-02	A	5.04E-01	G	1.11E-01	A	5.76E-02	G
	FAM53A(rs4865438)	5.51E-01	A	1.88E-01	G	1.44E-02	G	1.15E-02	G	1.19E-01	G	1.63E-01	G
	RIMS1(rs12211844)	6.88E-01	G	4.78E-01	G	2.60E-01	G	1.01E-02	A	2.48E-01	A	1.57E-03	A
	SLC39A10(rs801340)	9.02E-02	A	2.50E-03	A	8.38E-01	A	1.54E-01	A	2.79E-02	A	4.13E-01	A
	-(rs6792918)	1.10E-01	C	8.93E-01	A	1.60E-02	C	3.40E-01	C	2.86E-01	A	2.22E-03	C
	ALKBH3(rs11037690)	1.61E-01	G	8.68E-01	G	5.99E-04	A	8.68E-03	G	7.75E-01	A	6.03E-01	A
	PDE1C(rs996134)	8.38E-02	A	4.35E-01	G	4.74E-02	A	4.07E-01	G	3.92E-03	G	1.24E-01	A
	SUCLG2(rs7650033)	3.68E-01	A	7.55E-02	A	1.07E-01	G	3.53E-01	G	2.62E-02	A	1.24E-02	G
	FRMD4A(rs2400015)	2.58E-01	G	3.90E-01	A	4.70E-03	A	8.99E-03	A	7.24E-01	G	1.12E-01	A
	ARL4A(rs11514702)	6.59E-02	C	1.09E-01	A	4.27E-02	C	1.20E-01	C	3.99E-02	C	2.36E-01	C
	NTF3(rs10492090)	6.80E-01	A	9.93E-01	G	7.80E-05	A	7.14E-01	G	1.62E-02	A	5.70E-01	A
	CTTNBP2(rs12706164)	1.39E-03	A	2.99E-01	G	2.92E-02	G	2.39E-01	G	7.79E-01	G	1.54E-01	A
	HNF4G(rs2167065)	9.12E-01	G	3.60E-02	A	1.23E-01	A	2.16E-01	A	2.29E-02	A	1.74E-02	G
	CDC42EP3(rs4670734)	7.97E-03	A	9.95E-01	C	1.89E-02	A	2.45E-01	C	1.28E-01	A	7.39E-02	A
	GPR26(rs2362672)	3.32E-01	A	5.09E-01	G	3.66E-04	G	2.16E-01	G	3.48E-02	G	7.51E-01	A
	PTPRD(rs1333123)	3.04E-01	A	6.31E-03	C	1.94E-01	A	2.33E-01	A	2.00E-02	C	2.03E-01	C
	ZNF675(rs4932879)	4.91E-01	A	4.13E-02	A	4.59E-02	A	1.25E-01	G	2.82E-02	G	1.08E-01	G
	HIVEP2(rs2095369)	9.44E-03	G	6.92E-01	A	1.05E-01	G	7.17E-01	A	8.14E-02	A	8.86E-03	A
	SMARCA2(rs771662)	3.09E-01	G	5.92E-04	A	6.74E-01	G	3.26E-01	G	9.21E-03	G	9.61E-01	A
	PSD3(rs13273158)	6.24E-01	C	3.67E-02	A	2.27E-01	C	7.89E-03	A	2.15E-02	A	4.06E-01	A
	CHN2(rs245928)	6.72E-01	G	6.65E-01	A	6.75E-01	G	7.44E-04	A	1.78E-01	A	8.96E-03	G
	FAT4(rs1532492)	8.72E-03	G	9.45E-01	A	8.87E-02	G	1.52E-03	G	7.98E-01	A	4.06E-01	A
	NFIB(rs10810136)	6.44E-02	G	1.40E-02	G	2.95E-01	G	8.28E-02	A	2.63E-02	G	6.18E-01	G
	RP11-290F20.3(rs6095862)	1.04E-01	G	4.68E-01	G	1.59E-01	A	3.06E-02	G	3.35E-03	G	4.55E-01	G
	AGBL4(rs1539529)	4.98E-03	G	5.12E-02	A	2.91E-02	A	5.90E-01	G	3.66E-01	A	2.28E-01	G
	ACTL7B(rs1416898)	6.11E-01	G	4.70E-02	A	2.56E-01	G	2.91E-01	G	6.28E-02	G	2.75E-03	A
	PARD3(rs17462455)	7.61E-02	G	7.61E-01	G	2.85E-04	G	3.99E-02	A	6.94E-01	G	8.09E-01	A
	MBL2(rs1838065)	3.51E-01	A	8.33E-02	A	2.74E-01	G	5.21E-03	A	2.54E-01	A	3.49E-02	A
	MB21D2(rs9855714)	9.18E-01	A	8.62E-02	G	1.91E-03	A	5.80E-01	G	2.46E-01	A	1.72E-02	A
	TSHZ3(rs10423293)	4.83E-02	A	1.09E-01	G	3.74E-02	A	1.02E-02	G	7.00E-01	A	2.65E-01	A
	FAT3(rs7107272)	4.76E-01	A	7.39E-01	G	1.92E-01	A	1.29E-01	A	1.64E-03	G	2.61E-02	A
	CMPK2(rs930978)	6.12E-01	A	1.68E-01	A	8.91E-01	G	1.97E-02	A	3.18E-03	A	6.48E-02	A
	HS3ST4(rs2979750)	2.26E-01	G	6.55E-01	A	7.61E-04	A	6.20E-01	G	4.07E-02	G	1.32E-01	A
	PDE3A(rs7299937)	9.94E-01	G	4.77E-01	A	4.23E-01	G	3.72E-04	A	1.19E-02	A	4.25E-01	G
	GPM6A(rs1564880)	8.12E-01	G	9.85E-01	A	6.50E-01	A	3.61E-02	A	1.66E-01	A	1.22E-04	A
	TRAT1(rs7640727)	2.25E-01	G	2.79E-02	A	3.03E-01	G	7.62E-04	A	3.19E-01	G	8.24E-01	A
	TMEM9(rs6694122)	4.88E-01	A	6.61E-01	A	5.77E-04	A	3.51E-02	G	1.93E-01	G	3.08E-01	G
	PARVB(rs1983609)	4.03E-02	A	8.46E-02	A	4.57E-01	A	5.58E-01	G	6.32E-04	A	7.05E-01	A
	TRIB1(rs10216366)	6.16E-01	G	9.03E-01	A	1.51E-01	A	7.17E-01	A	1.71E-03	G	3.79E-03	G
	GAS7(rs4791950)	5.32E-03	A	2.29E-01	A	3.98E-01	G	3.31E-02	A	3.66E-01	A	6.65E-02	A
	GPR158(rs10828769)	8.12E-01	G	1.79E-01	G	1.13E-01	G	9.97E-03	A	5.34E-01	G	4.52E-03	A
	FMN1(rs7180433)	2.15E-01	A	6.17E-01	G	6.95E-03	A	1.24E-02	A	3.26E-01	G	1.06E-01	G
	CLRN1(rs3732753)	5.52E-01	G	2.55E-01	G	6.58E-01	A	9.91E-02	A	2.09E-03	G	2.07E-02	G
	NDUFA10(rs2028190)	3.29E-02	A	9.92E-02	A	6.61E-01	A	1.74E-02	A	1.96E-02	A	5.40E-01	G
	SRBD1(rs13036196)	7.26E-02	G	3.71E-01	A	1.40E-01	A	7.63E-01	A	7.21E-03	G	1.93E-02	A
	CETN3(rs4443451)	9.37E-01	A	1.64E-02	A	2.24E-01	G	6.46E-01	G	3.11E-01	A	5.82E-04	A
	BMP4(rs8007000)	9.89E-01	G	9.73E-01	G	1.15E-03	A	5.74E-01	G	2.18E-01	A	2.89E-03	A
	HLX(rs11118642)	1.49E-02	G	9.55E-01	A	3.67E-02	A	4.44E-02	G	9.24E-02	G	1.88E-01	G
	NPSR1(rs17170012)	2.82E-02	G	9.88E-01	G	3.76E-02	G	5.07E-03	G	4.24E-01	A	1.79E-01	G
	KLK7(rs1654543)	6.78E-01	A	1.85E-01	A	4.29E-02	A	2.99E-04	A	9.73E-01	G	2.59E-01	G
	ST8SIA2(rs11852344)	4.18E-02	A	4.98E-01	G	1.58E-01	G	1.43E-01	G	4.14E-01	A	2.09E-03	A
	RGS7(rs10802929)	2.81E-01	A	4.95E-01	G	1.30E-02	A	2.80E-03	A	7.71E-01	A	1.06E-01	A
	HIVEP2(rs197505)	2.83E-01	G	1.46E-01	G	5.39E-01	A	2.41E-02	A	9.44E-01	G	8.20E-04	A
	SEMA6A(rs26592)	3.90E-01	G	8.78E-01	A	4.65E-03	A	5.10E-03	A	3.85E-01	G	1.33E-01	G
	EPHA3(rs4131183)	3.72E-02	A	3.30E-01	A	2.90E-01	A	1.68E-01	A	4.70E-02	G	1.48E-02	G
	CDYL(rs2875955)	1.05E-01	G	8.70E-01	G	6.25E-01	G	7.54E-02	A	2.32E-02	G	4.16E-03	A
