# Supplementary material for: Genetic variation associated with cardiovascular risk in autoimmune diseases
Source: PLoS One. 2017 Oct 5;12(10):e0185889. doi: 10.1371/journal.pone.0185889 (PMC5628882; doi:10.1371/journal.pone.0185889)
Supplement: S5 Table — (ODS) [file pone.0185889.s008.ods]

## Sheet: Hoja1
	Table S5. Genetic content of the 10 genetic clusters associated with CVD risk across autoimmune diseases
	GCs	GC 1	GC 2	GC 3	GC 4	GC 5	GC 6	GC 7	GC 8	GC 9	GC 10		Abbreviations
	N	51	26	52	41	22	40	47	28	38	51		GC, genetic cluster.
	GENES	ADAM30	ACOXL	ABCB1	BAI3	AKAP3	AFF1	ALK	ADAMTS18	ACTR3B	ABCB11		N, number of different genes involved in the genetic cluster indicated.
		ANKRD33	ACTL7B	ACTR3B	BMP2	BRINP1	ARL6IP6	ARL4A	ALKBH3	ADAMTS3	ADCY8
		ATF7IP	ACYP2	BCL11B	BTN1A1	C1orf87	CBLN2	AUTS2	ARRDC3	BAI3	AGBL4
		BOD1	ARGLU1	BZW2	CBLN2	CNKSR3	CCDC112	BICD1	BAI3	BMP4	AGTPBP1
		C2orf61	BCL11A	C20orf26	CDYL	EML6	CDH13	BOD1L1	FAM53A	BPIFB4	ALPK1
		C9orf129	C15orf38-AP3S2	CACNA2D1	CHRM3	EPHA6	CDKAL1	CCDC6	FMN1	C5orf66	API5
		C9orf72	C1orf174	CAMTA1	CLMN	GLI2	CMPK2	CDC42EP3	FRMD4A	CEP68	C14orf159
		CEMIP	CACNA1D	CLRN3	CLRN1	GRIN2A	CSMD1	CDH13	FRMD6	CLRN3	C9orf84
		CHN2	CAPS2	CSMD1	DAPK1	ITPR3	DPP6	CEP68	GRM7	CNTN4	CDH4
		CHRM3	CETN3	DEFB131	DIAPH3	KIAA1644	EMP2	CNOT6	IRX1	COL1A1	CSNK1G3
		COMMD2	DSC3	DKK3	DNHD1	LAG3	GJB6	ERMARD	ITIH5	CRYBA4	CTTNBP2
		DCDC2C	DYNC1I1	DPP10	EFNA5	NAV3	GRID1	FAM163A	MBL2	CSNK1G3	DST
		FA2H	ESRRG	DYNLRB2	EHF	NDUFA10	LAMA4	FAM49A	MMD	CTNNA3	EGLN3
		FER	KIAA0556	ELAC2	EPHA3	NFIB	LRR1	FCRL5	NELL1	CWC27	EPHB1
		FRG1	NKX6-1	EOGT	EZH2	OR4E2	MBD2	FZD1	PARD3	DNPEP	ETV1
		GADL1	ODC1	EPHA7	FAM181B	PARVB	MBIP	GABRR1	PRDM8	DOCK1	EYS
		GPM6A	OTUD1	ETAA1	FAT3	RBM20	MSTN	GBE1	PRICKLE2	DOK5	FAM160B1
		GPR158	PITPNC1	FAM170A	GAS6	SGCZ	MYC	GHITM	RGS7	ESRRG	FAM19A2
		GRIK1	PLCB1	GAN	GMDS	WLS	MYT1L	GPR26	SEMA6A	FAM60A	FAT4
		HIVEP2	POU1F1	GFPT2	HIST4H4	WSCD1	NUPR1L	HECW2	SGMS1	FBXW9	FN1
		HNF4G	SGCG	GLIS3	NDUFA8	ZC3H15	NWD1	HS3ST4	SLC37A1	FHAD1	FOXC1
		HSPA12A	SLIT3	GNG12	NFIB	ZNF696	OR4E2	IFLTD1	SLCO2A1	FSCB	FSTL4
		IL4R	ST8SIA2	GPR97	NMBR		OR5H6	IRF2	SORCS2	GC	GAS7
		INSIG2	TBC1D32	GRID1	OXSM		PDE3A	KAZN	SPRY1	GSDMC	GDPD4
		KCNJ3	USP48	GRIN3A	PDZRN4		PFKFB3	KIF2A	SUCLG1	ITPR2	GLIS3
		LAIR2	ZNF385B	IQSEC3	PKHD1L1		PPP2R2C	KLHDC10	THSD7B	LCORL	GRIK1
		LGALS3BP		KCNIP4	PTPRD		PRLHR	MAP3K11	TMEM9	MB21D2	HDGFL1
		MAGI1		KCNS3	RBM43		PTPRU	MDM1	UNC5C	MTO1	HIVEP2
		MBL2		LIMCH1	ROBO2		RP11-290F20.3	MED15		MYO16	HLA-DRA
		MED13L		MECOM	SEMA3A		SBSPON	MMRN2		NPY2R	HLX
		MGAT5		NAMPT	SERPINB8		SORL1	MVK		PTPRN2	HS3ST3B1
		MTHFD1L		NFIB	SLC2A10		SPAM1	NTF3		RGS7	ISCU
		MYL12B		NMNAT2	SNRPB2		STK32A	PDE1C		SLC9A9	KCNA6
		NPTX2		NPAS3	SPATA8		TBX3	POU6F2		SLCO5A1	KCP
		NRG1		OTP	SRBD1		TDRD3	PRDM7		SLITRK5	KLK7
		PDCD6IP		PDE8B	SSPN		TENM3	SEMA4B		SPP2	LOC100996634
		PSD3		POM121L12	SUCLG2		TPBG	sep-09		UBE3A	MBD2
		RAB27B		PTPRD	SULF2		VRK1	SLC6A1		ZNF675	NPAS3
		RBFOX1		RALBP1	TRIB1		ZNF354B	SMPDL3A			NPBWR1
		RIMS1		RBPMS	TSHZ2		ZNF827	SSTR5			NPSR1
		RNF152		RGS17	WLS			STEAP3			PABPC3
		RRAGC		RNMT				TDRD3			PDZD2
		SGCG		RPL39L				TMEM132B			RTP4
		SGSM1		SLC39A10				TRIML1			RXRA
		SIK1		SLIT2				TRPM3			SERPINI1
		SLC5A7		SMARCA2				TRPV1			TMEM42
		TENM4		SP100				VRK1			TRHDE
		TGIF1		SPHKAP							TRIM29
		THSD7B		TMPRSS15							TSHZ3
		TRAT1		UTRN							ZBP1
		WDYHV1		WIBG							ZNF331
				ZNF516
