# Supplementary material for: Genetic variation associated with cardiovascular risk in autoimmune diseases
Source: PLoS One. 2017 Oct 5;12(10):e0185889. doi: 10.1371/journal.pone.0185889 (PMC5628882; doi:10.1371/journal.pone.0185889)
Supplement: S6 Table — (ODS) [file pone.0185889.s009.ods]

## Sheet: Hoja1
	Table S6. Functional characterization of the 10 genetic clusters associated with CVD risk across autoimmune diseases
	Genetic Cluster	Gene Set	Gene Set Sescription	#Genes	PHYPER	PFDR		Abbreviations
	GC 1	HALLMARK_ALLOGRAFT_REJECTION	Genes up-regulated during transplant rejection.	200	1,22E-03	6,08E-02		FDR, false discovery rate (only those gene sets with PFDR<0.5 are shown).
	GC 1	HALLMARK_INTERFERON_ALPHA_RESPONSE	Genes up-regulated in response to alpha interferon proteins.	97	4,67E-03	1,17E-01		GC, genetic cluster.
	GC 1	HALLMARK_INTERFERON_GAMMA_RESPONSE	Genes up-regulated in response to IFNG.	200	1,86E-02	2,33E-01		HYPER, hypergeometric statistical test.
	GC 1	HALLMARK_TNFA_SIGNALING_VIA_NFKB	Genes regulated by NF-kB in response to TNF.	200	1,86E-02	2,33E-01		P, p-value obtained from the functional enrichment analysis.
	GC 2	HALLMARK_EPITHELIAL_MESENCHYMAL_TRANSINSITION	Genes defining epithelial-mesenchymal transition.	200	4,88E-03	2,44E-01
	GC 3	HALLMARK_UV_RESPONSE_DN	Genes down-regulated in response to ultraviolet (UV) radiation.	144	1,12E-02	2,61E-01		* Genetic cluster significantly enriched in the indicated biological process after correction for multiple tesing (PFDR<0.05).
	GC 3	HALLMARK_UV_RESPONSE_UP	Genes up-regulated in response to ultraviolet (UV) radiation.	158	1,34E-02	2,61E-01
	GC 3	HALLMARK_KRAS_SIGNALING_UP	Genes up-regulated by KRAS activation.	200	2,09E-02	2,61E-01
	GC 3	HALLMARK_TNFA_SIGNALING_VIA_NFKB	Genes regulated by NF-kB in response to TNF.	200	2,09E-02	2,61E-01
	GC 4 *	HALLMARK_APICAL_SURFACE	Genes encoding proteins over-represented on the apical surface of epithelial cells.	44	7,17E-04	1,92E-02
	GC 4 *	HALLMARK_TNFA_SIGNALING_VIA_NFKB	Genes regulated by NF-kB in response to TNF.	200	7,66E-04	1,92E-02
	GC 4	HALLMARK_UV_RESPONSE_UP	Genes up-regulated in response to ultraviolet (UV) radiation.	158	8,82E-03	9,87E-02
	GC 4	HALLMARK_E2F_TARGETS	Genes encoding cell cycle related targets of E2F transcription factors.	200	1,38E-02	9,87E-02
	GC 4	HALLMARK_G2M_CHECKPOINT	Genes involved in the G2/M checkpoint, as in the cell division cycle.	200	1,38E-02	9,87E-02
	GC 4	HALLMARK_IL2_STAT5_SIGNALING	Genes up-regulated by STAT5 in response to IL2 stimulation.	200	1,38E-02	9,87E-02
	GC 4	HALLMARK_KRAS_SIGNALING_UP	Genes up-regulated by KRAS activation.	200	1,38E-02	9,87E-02
	GC 5	-	-	-	-	-
	GC 6 *	HALLMARK_ESTROGEN_RESPONSE_EARLY	Genes defining early response to estrogen.	200	5,21E-04	1,30E-02
	GC 6 *	HALLMARK_ESTROGEN_RESPONSE_LATE	Genes defining late response to estrogen.	200	5,21E-04	1,30E-02
	GC 6	HALLMARK_ADIPOGENESIS	Genes up-regulated during adipocyte differentiation (adipogenesis).	200	1,08E-02	8,98E-02
	GC 6	HALLMARK_HYPOXIA	Genes up-regulated in response to low oxygen levels (hypoxia).	200	1,08E-02	8,98E-02
	GC 6	HALLMARK_INFLAMMATORY_RESPONSE	Genes defining inflammatory response.	200	1,08E-02	8,98E-02
	GC 6	HALLMARK_TNFA_SIGNALING_VIA_NFKB	Genes regulated by NF-kB in response to TNF.	200	1,08E-02	8,98E-02
	GC 7 *	HALLMARK_ADIPOGENESIS	Genes up-regulated during adipocyte differentiation (adipogenesis).	200	1,01E-03	1,68E-02
	GC 7 *	HALLMARK_COMPLEMENT	Genes encoding components of the complement system.	200	1,01E-03	1,68E-02
	GC 7 *	HALLMARK_INTERFERON_GAMMA_RESPONSE	Genes up-regulated in response to IFNG.	200	1,01E-03	1,68E-02
	GC 7	HALLMARK_IL2_STAT5_SIGNALING	Genes up-regulated by STAT5 in response to IL2 stimulation.	200	1,65E-02	1,38E-01
	GC 7	HALLMARK_MITOTIC_SPINDLE	Genes important for mitotic spindle assembly.	200	1,65E-02	1,38E-01
	GC 7	HALLMARK_P53_PATHWAY	Genes involved in p53 pathways and networks.	200	1,65E-02	1,38E-01
	GC 8	HALLMARK_ADIPOGENESIS	Genes up-regulated during adipocyte differentiation (adipogenesis).	200	6,61E-03	3,31E-01
	GC 9	-	-	-	-	-
	GC 10	HALLMARK_COAGULATION	Genes encoding components of blood coagulation system.	138	9,98E-03	1,68E-01
	GC 10	HALLMARK_EPITHELIAL_MESENCHYMAL_TRANSINSITION	Genes defining epithelial-mesenchymal transition.	200	2,01E-02	1,68E-01
	GC 10	HALLMARK_ESTROGEN_RESPONSE_LATE	Genes defining late response to estrogen.	200	2,01E-02	1,68E-01
	GC 10	HALLMARK_INTERFERON_GAMMA_RESPONSE	Genes up-regulated in response to IFNG.	200	2,01E-02	1,68E-01
	GC 10	HALLMARK_KRAS_SIGNALING_DN	Genes down-regulated by KRAS activation.	200	2,01E-02	1,68E-01
	GC 10	HALLMARK_P53_PATHWAY	Genes involved in p53 pathways and networks.	200	2,01E-02	1,68E-01
	All nominally associated Gene Sets (Hypergeometric test P-value < 0.05) are included in this table.
